# Supplementary material for: Cooking-Derived Organic Compounds Shape Bacterial Communities on Household Surfaces
Source: Environ Sci Technol. 2025 Jul 7;59(27):13924–34. doi: 10.1021/acs.est.5c02724 (PMC12269069; doi:10.1021/acs.est.5c02724)
Supplement: Supplementary file 1 [file es5c02724_si_001.xlsx]

## Sheet: Table S1
Table S1. Household characteristics from the first sampling round.
Household	Temperature (oC)	Relative humidity (%)	Geographical location	Room type	Floor level (floor)	Number of occupant (person)	Room size (ft2)	Occupant density (ft2/person)	Oil−based cooking frequency (days/week)	Window-opening frequency (average hours/day)	Air conditioner frequency (average hours/day)	Cooling fan frequency (average hours/day)	Exhaust fan frequency (average hours/day)	Cleaning frequency (days/week)
1	28.4 ± 0.1	79.1 ± 6.4	Sha Tin	Bathroom	High (>20)	Medium (3-4)	Low (50-99)	High (1-49)	Low (0-2)	High (18-24)	High (6-13)	Never (0)	Medium (5-8)	High (5-7)
				Kitchen	High (>20)	Medium (3-4)	Very low (1-49)	High (1-49)	Medium (3-4)	High (18-24)	High (6-13)	Never (0)	High (9-16)	High (5-7)
				Living room	High (>20)	Medium (3-4)	High (>149)	Low (>99)	Low (0-2)	Medium (6-11)	High (6-13)	Low (1-4)	Never (0)	High (5-7)
				Bedroom 1	High (>20)	Medium (3-4)	Medium (100-149)	Medium (50-99)	Low (0-2)	Low (0-5)	High (6-13)	Never (0)	Never (0)	High (5-7)
				Bedroom 2	High (>20)	Medium (3-4)	Low (50-99)	High (1-49)	Low (0-2)	Medium (6-11)	High (6-13)	Low (1-4)	Never (0)	High (5-7)
2	28.3 ± 0.9	62.9 ± 7.6	Tsuen Wan	Bathroom	High (>20)	Medium (3-4)	Low (50-99)	High (1-49)	Low (0-2)	Low (0-5)	Never (0)	Never (0)	Medium (5-8)	High (5-7)
				Kitchen	High (>20)	Medium (3-4)	Low (50-99)	High (1-49)	Medium (3-4)	Low (0-5)	Never (0)	Never (0)	Low (1-4)	High (5-7)
				Living room	High (>20)	Medium (3-4)	High (>149)	Low (>99)	Low (0-2)	High (18-24)	Low (1-5)	Low (1-4)	Never (0)	High (5-7)
				Bedroom 1	High (>20)	Medium (3-4)	Medium (100-149)	Medium (50-99)	Low (0-2)	Low (0-5)	High (6-13)	High (9-16)	Never (0)	High (5-7)
				Bedroom 2	High (>20)	Medium (3-4)	Low (50-99)	High (1-49)	Low (0-2)	Low (0-5)	High (6-13)	High (9-16)	Never (0)	High (5-7)
3	28.2 ± 2.1	74.6 ± 6.9	Sham Shui Po	Bathroom	Medium (10-19)	Low (1-2)	Very low (1-49)	High (1-49)	Low (0-2)	Low (0-5)	Never (0)	Never (0)	Never (0)	Never (0)
				Living room	Medium (10-19)	Low (1-2)	Medium (100-149)	Low (>99)	Low (0-2)	High (18-24)	Never (0)	Never (0)	Never (0)	Never (0)
				Bedroom	Medium (10-19)	Low (1-2)	Low (50-99)	Medium (50-99)	Low (0-2)	Medium (6-11)	High (6-13)	Never (0)	Never (0)	Never (0)
4	28.6 ± 1.1	76.3 ± 5.2	Sha Tin	Bathroom	Medium (10-19)	Low (1-2)	Low (50-99)	Medium (50-99)	Low (0-2)	High (18-24)	Never (0)	Never (0)	Low (1-4)	Medium (3-4)
				Kitchen	Medium (10-19)	Low (1-2)	Low (50-99)	High (1-49)	Medium (3-4)	High (18-24)	Low (1-5)	High (9-16)	Low (1-4)	Medium (3-4)
				Living room	Medium (10-19)	Low (1-2)	Medium (100-149)	Medium (50-99)	Low (0-2)	High (18-24)	Low (1-5)	High (9-16)	Medium (5-8)	High (5-7)
5	26.9 ± 1.9	51.5 ± 8.5	Central & Western	Bathroom	Low (1-9)	Medium (3-4)	Low (50-99)	High (1-49)	Low (0-2)	High (18-24)	Never (0)	Never (0)	Never (0)	Low (1-2)
				Kitchen	Low (1-9)	Medium (3-4)	Low (50-99)	High (1-49)	Low (0-2)	High (18-24)	Never (0)	Never (0)	Never (0)	Low (1-2)
				Living room	Low (1-9)	Medium (3-4)	Medium (100-149)	Medium (50-99)	Low (0-2)	High (18-24)	Never (0)	Never (0)	Never (0)	Low (1-2)
				Bedroom 1	Low (1-9)	Low (1-2)	Medium (100-149)	Low (>99)	Low (0-2)	Medium (6-11)	High (6-13)	Never (0)	Never (0)	Low (1-2)
				Bedroom 2	Low (1-9)	Low (1-2)	Medium (100-149)	Low (>99)	Low (0-2)	Low (0-5)	Never (0)	Never (0)	Never (0)	Low (1-2)
6	26.6 ± 3.3	67.7 ± 13.2	Tuen Man	Bathroom 1	Medium (10-19)	Medium (3-4)	Very low (1-49)	High (1-49)	Low (0-2)	Medium (6-11)	Never (0)	Never (0)	High (9-16)	High (5-7)
				Bathroom 2	Medium (10-19)	Medium (3-4)	Very low (1-49)	High (1-49)	Low (0-2)	Medium (6-11)	Never (0)	Never (0)	High (9-16)	High (5-7)
				Kitchen	Medium (10-19)	High (>4)	Low (50-99)	High (1-49)	High (5-7)	Medium (6-11)	Never (0)	High (9-16)	High (9-16)	High (5-7)
				Living room	Medium (10-19)	High (>4)	High (>149)	Medium (50-99)	Low (0-2)	Medium (6-11)	Low (1-5)	Low (1-4)	Never (0)	High (5-7)
				Bedroom 1	Medium (10-19)	Medium (3-4)	High (>149)	Low (>99)	Low (0-2)	Medium (6-11)	High (6-13)	Never (0)	Never (0)	High (5-7)
				Bedroom 2	Medium (10-19)	Medium (3-4)	Medium (100-149)	Medium (50-99)	Low (0-2)	Medium (6-11)	High (6-13)	Never (0)	Never (0)	High (5-7)
				Bedroom 3	Medium (10-19)	Low (1-2)	Low (50-99)	Medium (50-99)	Low (0-2)	High (18-24)	Never (0)	High (9-16)	Never (0)	High (5-7)
				Bedroom 4	Medium (10-19)	Low (1-2)	Low (50-99)	High (1-49)	Low (0-2)	Medium (6-11)	High (6-13)	High (9-16)	Never (0)	High (5-7)
7	28.1 ± 2.1	66.6 ± 10.4	Sha Tin	Bathroom	Low (1-9)	Medium (3-4)	Very low (1-49)	High (1-49)	Low (0-2)	High (18-24)	Never (0)	Never (0)	High (9-16)	Never (0)
				Kitchen	Low (1-9)	Low (1-2)	Low (50-99)	High (1-49)	High (5-7)	High (18-24)	Never (0)	Medium (5-8)	High (9-16)	Never (0)
				Living room	Low (1-9)	Medium (3-4)	Medium (100-149)	Medium (50-99)	Low (0-2)	High (18-24)	Never (0)	Low (1-4)	Never (0)	Never (0)
				Bedroom 1	Low (1-9)	Medium (3-4)	Low (50-99)	High (1-49)	Low (0-2)	Medium (6-11)	High (6-13)	High (9-16)	Never (0)	Never (0)
				Bedroom 2	Low (1-9)	Low (1-2)	Low (50-99)	Medium (50-99)	Low (0-2)	High (18-24)	Never (0)	Medium (5-8)	Never (0)	Never (0)
8	27.7 ± 1.5	70.4 ± 9.9	Kwun Tong	Bathroom	Low (1-9)	Medium (3-4)	Very low (1-49)	High (1-49)	Low (0-2)	High (18-24)	Never (0)	Medium (5-8)	Low (1-4)	High (5-7)
				Kitchen	Low (1-9)	Medium (3-4)	Very low (1-49)	High (1-49)	High (5-7)	High (18-24)	Never (0)	Medium (5-8)	Low (1-4)	High (5-7)
				Living room	Low (1-9)	Medium (3-4)	High (>149)	Medium (50-99)	Low (0-2)	High (18-24)	Low (1-5)	Medium (5-8)	Never (0)	High (5-7)
9	28.5 ± 1.4	69.1 ± 7.5	Kwai Tsing	Bathroom	Medium (10-19)	Medium (3-4)	Very low (1-49)	High (1-49)	Low (0-2)	High (18-24)	Never (0)	Never (0)	Low (1-4)	Medium (3-4)
				Kitchen	Medium (10-19)	Medium (3-4)	Very low (1-49)	High (1-49)	Medium (3-4)	High (18-24)	Never (0)	Low (1-4)	Low (1-4)	Medium (3-4)
				Living room	Medium (10-19)	Medium (3-4)	High (>149)	Medium (50-99)	Low (0-2)	High (18-24)	Never (0)	Never (0)	Never (0)	Medium (3-4)
				Bedroom 1	Medium (10-19)	Low (1-2)	Low (50-99)	Medium (50-99)	Low (0-2)	Medium (6-11)	High (6-13)	Never (0)	Never (0)	Medium (3-4)
				Bedroom 2	Medium (10-19)	Low (1-2)	Low (50-99)	Medium (50-99)	Low (0-2)	Medium (6-11)	High (6-13)	Never (0)	Never (0)	Medium (3-4)
				Bedroom 3	Medium (10-19)	Low (1-2)	Low (50-99)	Medium (50-99)	Low (0-2)	Medium (6-11)	High (6-13)	Never (0)	Never (0)	Medium (3-4)
10	29.4 ± 1.2	69.2 ± 5.8	Sha Tin	Bathroom	Medium (10-19)	Medium (3-4)	Low (50-99)	High (1-49)	Low (0-2)	High (18-24)	Never (0)	Never (0)	High (9-16)	Never (0)
				Kitchen	Medium (10-19)	Medium (3-4)	Very low (1-49)	High (1-49)	High (5-7)	High (18-24)	Never (0)	Medium (5-8)	High (9-16)	High (5-7)
				Living room	Medium (10-19)	Medium (3-4)	Low (50-99)	High (1-49)	Low (0-2)	High (18-24)	Low (1-5)	High (9-16)	Never (0)	High (5-7)
				Bedroom 1	Medium (10-19)	Medium (3-4)	Low (50-99)	High (1-49)	Low (0-2)	Medium (6-11)	High (6-13)	High (9-16)	Never (0)	High (5-7)
				Bedroom 2	Medium (10-19)	Medium (3-4)	Low (50-99)	High (1-49)	Low (0-2)	High (18-24)	Never (0)	Never (0)	Never (0)	Never (0)
11	28.1 ± 1.2	68.8 ± 8.3	Sha Tin	Bathroom	Low (1-9)	High (>4)	Low (50-99)	High (1-49)	Low (0-2)	Medium (6-11)	High (6-13)	Never (0)	Medium (5-8)	Medium (3-4)
				Kitchen	Low (1-9)	High (>4)	Low (50-99)	High (1-49)	Low (0-2)	Medium (6-11)	High (6-13)	Never (0)	Medium (5-8)	Medium (3-4)
				Living room	Low (1-9)	High (>4)	Medium (100-149)	High (1-49)	Low (0-2)	Medium (6-11)	High (6-13)	Medium (5-8)	Never (0)	Medium (3-4)
				Bedroom 1	Low (1-9)	Medium (3-4)	Medium (100-149)	Medium (50-99)	Low (0-2)	Medium (6-11)	High (6-13)	Never (0)	Never (0)	Medium (3-4)
				Bedroom 2	Low (1-9)	Medium (3-4)	Medium (100-149)	Medium (50-99)	Low (0-2)	Medium (6-11)	High (6-13)	Never (0)	Never (0)	Medium (3-4)
12	28.7 ± 0.9	59.4 ± 6.2	Eastern	Bathroom	High (>20)	High (>4)	Low (50-99)	High (1-49)	Low (0-2)	High (18-24)	Never (0)	Never (0)	High (9-16)	Low (1-2)
				Living room	High (>20)	High (>4)	High (>149)	Medium (50-99)	Low (0-2)	High (18-24)	Never (0)	High (9-16)	Never (0)	Low (1-2)
				Bedroom 1	High (>20)	Medium (3-4)	Medium (100-149)	Medium (50-99)	Low (0-2)	High (18-24)	Low (1-5)	High (9-16)	Never (0)	Low (1-2)
				Bedroom 2	High (>20)	Medium (3-4)	Low (50-99)	High (1-49)	Low (0-2)	High (18-24)	Low (1-5)	High (9-16)	Never (0)	Low (1-2)
13	27.6 ± 0.1	62.3 ± 7.8	Wong Tai Sin	Bathroom	High (>20)	High (>4)	Low (50-99)	High (1-49)	Low (0-2)	High (18-24)	Never (0)	Never (0)	High (9-16)	Low (1-2)
				Kitchen	High (>20)	High (>4)	Low (50-99)	High (1-49)	High (5-7)	High (18-24)	Never (0)	Medium (5-8)	Medium (5-8)	Low (1-2)
				Living room	High (>20)	High (>4)	Medium (100-149)	Medium (50-99)	Low (0-2)	High (18-24)	Never (0)	Medium (5-8)	Never (0)	Low (1-2)
				Bedroom 1	High (>20)	Low (1-2)	Very low (1-49)	High (1-49)	Low (0-2)	Medium (6-11)	High (6-13)	Medium (5-8)	Never (0)	Low (1-2)
				Bedroom 2	High (>20)	Low (1-2)	Low (50-99)	Medium (50-99)	Low (0-2)	Medium (6-11)	High (6-13)	High (9-16)	Never (0)	Low (1-2)
				Bedroom 3	High (>20)	Medium (3-4)	Medium (100-149)	Medium (50-99)	Low (0-2)	Medium (6-11)	High (6-13)	Medium (5-8)	Never (0)	Low (1-2)
14	26.4 ± 2.1	68.8 ± 8.1	Yau Tsim Mong	Bathroom	Medium (10-19)	High (>4)	Low (50-99)	High (1-49)	Low (0-2)	High (18-24)	Never (0)	Never (0)	High (9-16)	Never (0)
				Bedroom 1	Medium (10-19)	Low (1-2)	Low (50-99)	Medium (50-99)	Low (0-2)	High (18-24)	High (6-13)	Low (1-4)	Never (0)	Never (0)
				Bedroom 2	Medium (10-19)	Low (1-2)	Low (50-99)	Medium (50-99)	Low (0-2)	High (18-24)	High (6-13)	Never (0)	Never (0)	Never (0)
				Bedroom 3	Medium (10-19)	Low (1-2)	Low (50-99)	Medium (50-99)	Low (0-2)	High (18-24)	High (6-13)	Never (0)	Never (0)	Never (0)
				Bedroom 4	Medium (10-19)	Low (1-2)	Low (50-99)	Medium (50-99)	Low (0-2)	High (18-24)	High (6-13)	Never (0)	Never (0)	Never (0)
				Kitchen	Medium (10-19)	High (>4)	Low (50-99)	Medium (50-99)	Low (0-2)	High (18-24)	Never (0)	Never (0)	High (9-16)	Never (0)
				Living room	Medium (10-19)	High (>4)	Medium (100-149)	High (1-49)	Low (0-2)	High (18-24)	Never (0)	Medium (5-8)	Never (0)	Never (0)
15	28.7 ± 1.4	68.5 ± 7.5	Kowloon City	Bedroom	Medium (10-19)	Low (1-2)	Medium (100-149)	Low (>99)	Low (0-2)	Low (0-5)	Low (1-5)	Never (0)	Never (0)	Never (0)
16	26.0 ± 1.9	61.7 ± 12.1	Kowloon City	Bedroom	Low (1-9)	Low (1-2)	Medium (100-149)	Low (>99)	Low (0-2)	High (18-24)	High (6-13)	Never (0)	Never (0)	Low (1-2)
17	30.1 ± 0.8	72.9 ± 4.0	Wong Tai Sin	Bathroom	High (>20)	High (>4)	Low (50-99)	High (1-49)	Low (0-2)	High (18-24)	Never (0)	Never (0)	High (9-16)	Low (1-2)
				Kitchen	High (>20)	High (>4)	Low (50-99)	High (1-49)	High (5-7)	High (18-24)	Never (0)	High (9-16)	Low (1-4)	High (5-7)
				Living room	High (>20)	High (>4)	Medium (100-149)	High (1-49)	Low (0-2)	High (18-24)	Never (0)	High (9-16)	Never (0)	Low (1-2)
				Bedroom 1	High (>20)	Medium (3-4)	Low (50-99)	High (1-49)	Low (0-2)	High (18-24)	Never (0)	High (9-16)	Never (0)	High (5-7)
				Bedroom 2	High (>20)	Medium (3-4)	Medium (100-149)	High (1-49)	Low (0-2)	High (18-24)	Never (0)	High (9-16)	Low (1-4)	Low (1-2)
18	28.1 ± 1.2	52.1 ± 11.2	Yau Tsim Mong	Bathroom	Low (1-9)	Medium (3-4)	Very low (1-49)	High (1-49)	Low (0-2)	Low (0-5)	Never (0)	Never (0)	Low (1-4)	Low (1-2)
				Living room	Low (1-9)	Medium (3-4)	Very low (1-49)	High (1-49)	Low (0-2)	Medium (6-11)	High (6-13)	Never (0)	Never (0)	Low (1-2)
19	28.8 ± 1.8	72.2 ± 3.8	Sha Tin	Bathroom	Medium (10-19)	Low (1-2)	Low (50-99)	Medium (50-99)	Low (0-2)	Low (0-5)	Never (0)	Never (0)	Low (1-4)	Never (0)
				Kitchen	Medium (10-19)	Low (1-2)	Low (50-99)	Medium (50-99)	Low (0-2)	Low (0-5)	Never (0)	Never (0)	Never (0)	Never (0)
				Living room	Medium (10-19)	Low (1-2)	High (>149)	Low (>99)	Low (0-2)	Medium (6-11)	Low (1-5)	Never (0)	Never (0)	Never (0)
				Bedroom 1	Medium (10-19)	Low (1-2)	Low (50-99)	Medium (50-99)	Low (0-2)	Low (0-5)	Never (0)	Never (0)	Never (0)	Never (0)
				Bedroom 2	Medium (10-19)	Low (1-2)	Medium (100-149)	Low (>99)	Low (0-2)	Low (0-5)	High (6-13)	Never (0)	Never (0)	Never (0)
20	29.2 ± 0.9	73.0 ± 3.8	Yau Tsim Mong	Bathroom	High (>20)	High (>4)	Very low (1-49)	High (1-49)	Low (0-2)	High (18-24)	Never (0)	Never (0)	High (9-16)	Low (1-2)
				Kitchen	High (>20)	Low (1-2)	Very low (1-49)	High (1-49)	Low (0-2)	High (18-24)	Never (0)	Never (0)	High (9-16)	Low (1-2)
				Living room	High (>20)	Low (1-2)	Low (50-99)	Medium (50-99)	Low (0-2)	Medium (6-11)	High (6-13)	Never (0)	Never (0)	Never (0)
				Bedroom 1	High (>20)	Low (1-2)	Low (50-99)	Medium (50-99)	Low (0-2)	Medium (6-11)	High (6-13)	Never (0)	Never (0)	Never (0)
				Bedroom 2	High (>20)	Low (1-2)	Low (50-99)	Medium (50-99)	Low (0-2)	Medium (6-11)	High (6-13)	Never (0)	Never (0)	Never (0)
				Bedroom 3	High (>20)	Low (1-2)	Low (50-99)	Medium (50-99)	Low (0-2)	Medium (6-11)	High (6-13)	Never (0)	Never (0)	Never (0)
				Bedroom 4	High (>20)	Low (1-2)	Low (50-99)	Medium (50-99)	Low (0-2)	Medium (6-11)	High (6-13)	Never (0)	Never (0)	Never (0)

## Sheet: Table S2
Table S2. Household characteristics from the second sampling round.
Household	Temperature (oC)	Relative humidity (%)	Geographical location	Room type	Floor level (floor)	Number of occupant (person)	Room size (ft2)	Occupant density (ft2/person)	Oil−based cooking frequency	Window-opening frequencya	Air conditioner frequencya	Cooling fan frequencya	Exhaust fan frequencya	Cleaning frequencya
6	26.1 ± 1.4	64.1 ± 10.4	Tuen Man	Kitchen	Medium (10-19)	High (>4)	Low (50-99)	High (1-49)	Daily	Never	Never	Never	Never	Never
7	25.7 ± 2.3	62.1 ± 6.1	Sha Tin	Kitchen	Low (1-9)	Low (1-2)	Low (50-99)	High (1-49)	Daily	Never	Never	Never	Never	Never
14	25.7 ± 1.1	64.5 ± 9.8	Yau Tsim Mong	Kitchen	Medium (10-19)	High (>4)	Low (50-99)	Medium (50-99)	Never	Never	Never	Never	Never	Never
17	25.9 ± 1.7	63.5 ± 8.2	Wong Tai Sin	Kitchen	High (>20)	High (>4)	Low (50-99)	High (1-49)	Daily	Never	Never	Never	Never	Never
19	24.3 ± 1.6	65.6 ± 11.5	Sha Tin	Kitchen	Medium (10-19)	Low (1-2)	Low (50-99)	Medium (50-99)	Never	Never	Never	Never	Never	Never
20	25.3 ± 1.2	65.1 ± 10.1	Yau Tsim Mong	Kitchen	High (>20)	Low (1-2)	Very low (1-49)	High (1-49)	Never	Never	Never	Never	Never	Never
aThese activities were restricted during the second sampling round.

## Sheet: Table S3
Table S3. 16S rRNA gene copy numbers in surface samples from the first and second sampling rounds.
Sampling round	Bead conditions	Household	Room type	Day	16S rRNA gene copy number (log10 copies/cm2)
First	Uncoated	1	Bathroom	5	N.D.c
			Bedroom 1		N.D.c
			Bedroom 2		N.D.c
			Kitchen		1.8
			Living room		2.7
			Bathroom	30	3.4
			Bedroom 1		2.3
			Bedroom 2		2.5
			Kitchen		3.3
			Living room		3.3
		2	Bathroom	5	4.5
			Bedroom 1		2.6
			Bedroom 2		3.8
			Kitchen		3.1
			Living room		N.D.c
			Bathroom	30	3.2
			Bedroom 1		3.4
			Bedroom 2		2
			Kitchen		3.9
			Living room		4.2
		3	Bathroom	5	3.5
			Bedroom 1		2.8
			Living room		3
			Bathroom	30	2.6
			Bedroom 1		3
			Living room		N.D.c
		4	Bathroom	5	3.7
			Kitchen		3.6
			Living room		3.2
			Bathroom	30	4.8
			Kitchen		4
			Living room		3.6
		5	Bathroom	5	N.D.c
			Bedroom 1		3.3
			Bedroom 2		4
			Kitchen		3.6
			Living room		3.6
			Bathroom	30	3
			Bedroom 1		4
			Bedroom 2		3.9
			Kitchen		5
			Living room		3.9
		6	Bathroom	5	4.3
			Bathroom		4
			Bedroom 1		N.D.c
			Bedroom 2		1.8
			Bedroom 3		N.D.c
			Bedroom 4		N.D.c
			Kitchen		3.6
			Living room		N.D.c
			Bathroom	30	4.5
			Bathroom		N.D.c
			Bedroom 1		N.D.c
			Bedroom 2		N.D.c
			Bedroom 3		3
			Bedroom 4		N.D.c
			Kitchen		3.1
			Living room		N.D.c
		7	Bathroom	5	3.7
			Bedroom 1		4.4
			Bedroom 2		4
			Kitchen		3.1
			Living room		3.9
			Bathroom	30	4.4
			Bedroom 1		4.8
			Bedroom 2		3.5
			Kitchen		3.2
			Living room		4.4
		8	Bathroom	5	3.9
			Kitchen		3
			Living room		N.D.c
			Bathroom	30	3.7
			Kitchen		4
			Living room		4.4
		9	Bathroom	5	N.D.c
			Bedroom 1		2.9
			Bedroom 2		4.1
			Bedroom 3		N.D.c
			Kitchen		4.4
			Living room		2.4
			Bathroom	30	3.7
			Bedroom 1		3
			Bedroom 2		4.7
			Bedroom 3		1.8
			Kitchen		4.9
			Living room		3.7
		10	Bathroom	5	2.9
			Bedroom 1		3.4
			Bedroom 2		N.D.c
			Kitchen		2.8
			Living room		0.4
			Bathroom	30	3.7
			Bedroom 1		4.2
			Bedroom 2		N.D.c
			Kitchen		3.2
			Living room		4
		11	Bathroom	5	N.D.c
			Bedroom 1		N.D.c
			Bedroom 2		3.7
			Kitchen		4.2
			Living room		3.4
			Bathroom	30	3.5
			Bedroom 1		2.3
			Bedroom 2		5
			Kitchen		3.7
			Living room		3.4
		12	Bathroom	5	3.3
			Bedroom 1		3.1
			Bedroom 2		3.6
			Living room		5.1
			Bathroom	30	3
			Bedroom 1		2.7
			Bedroom 2		3.2
			Living room		3.3
		13	Bathroom	5	4.2
			Bedroom 1		3.3
			Bedroom 2		3.6
			Bedroom 3		1.7
			Kitchen		3.1
			Living room		N.D.c
			Bathroom	30	3.5
			Bedroom 1		4.4
			Bedroom 2		3.5
			Bedroom 3		N.D.c
			Kitchen		4.4
			Living room		N.D.c
		14	Bathroom	5	4.2
			Bedroom 1		N.D.c
			Bedroom 2		3.9
			Bedroom 3		3.2
			Bedroom 4		3.9
			Kitchen		4
			Living room		3.9
			Bathroom	30	3.6
			Bedroom 1		3.5
			Bedroom 2		3.5
			Bedroom 3		3.5
			Bedroom 4		4.3
			Kitchen		3.6
			Living room		3.9
		15	Bedroom	5	3.5
			Bedroom	30	4.3
		16	Bedroom	5	3.1
			Bedroom	30	4.5
		17	Bathroom	5	3.6
			Bedroom 1		3.2
			Bedroom 2		3
			Kitchen		3.2
			Living room		3.8
			Bathroom	30	4.6
			Bedroom 1		4
			Bedroom 2		3.9
			Kitchen		4
			Living room		4
		18	Bathroom	5	N.D.c
			Living room		0.7
			Bathroom	30	N.D.c
			Living room		1.5
		19	Bathroom	5	3.3
			Bedroom 1		3.4
			Bedroom 2		3.7
			Kitchen		2.6
			Living room		3.6
			Bathroom	30	4.4
			Bedroom 1		4.5
			Bedroom 2		4.5
			Kitchen		3.7
			Living room		3.9
		20	Bathroom	5	N.D.c
			Bedroom 1		3.6
			Bedroom 2		4
			Bedroom 3		4
			Bedroom 4		4
			Kitchen		3.5
			Living room		3.2
			Bathroom	30	3.4
			Bedroom 1		3.2
			Bedroom 2		3.6
			Bedroom 3		3.8
			Bedroom 4		4.1
			Kitchen		3.4
			Living room		4.7
Second	Uncoated	6	Kitchen	5	2.7
				10	2.8
				15	2.9
				20	3.6
				25	3.9
				30	3.8
		7		5	3.2
				10	3.5
				15	3.8
				20	3.2
				25	3.8
				30	3.9
		14		5	2.6
				10	2.3
				15	2.6
				20	2.5
				25	3.1
				30	2.6
		17		5	1.9
				10	2.9
				15	3.2
				20	3.4
				25	3.9
				30	3.5
		19		5	1.1
				10	1.4
				15	1.5
				20	2
				25	2.5
				30	2.1
		20		5	2
				10	2
				15	1.9
				20	2
				25	1.9
				30	2
	Coated	14		0b	N.D.c
				10a	1.1
				10b	2.6
				20a	2.7
				20b	2.4
				30	3.1
		19		0b	N.D.c
				10a	2.4
				10b	2.7
				20a	2.4
				20b	2.3
				30	2.7
		20		0b	N.D.c
				10a	2.1
				10b	1.6
				20a	2.4
				20b	2.2
				30	3.8
aThe data were measured before coating.
bThe data were measured after coating.
cThe data were below the detection limit of 0.1 log10 copies/cm2

## Sheet: Table S4
Table S4. Concentrations of chemical constituents in surface samples from the first and second sampling rounds.
Sampling round	Bead conditions	Household	Room type	Day	TOC	TIOC	Total ion	Fluoride	Chloride	Nitrate	Sulfate	Sodium	Ammonium	Potassium	Calcium	Magnesium
					(μg/cm2)	(μg/cm2)	(μmol/cm2)	(μmol/cm2)	(μmol/cm2)	(μmol/cm2)	(μmol/cm2)	(μmol/cm2)	(μmol/cm2)	(μmol/cm2)	(μmol/cm2)	(μmol/cm2)
First	Uncoated	1	Bathroom	5	7.18	0.19	0.07	0.001	0.005	0.002	0.002	0.047	N.D.c	N.D.c	0.007	0.006
				10	6.09	0.15	0.09	0.001	0.006	0.002	0.002	0.065	N.D.c	0.001	0.008	0.006
				15	3.76	N.D.c	0.095	0.001	0.007	0.002	0.003	0.064	N.D.c	0.001	0.006	0.011
				20	3.92	N.D.c	0.102	0.001	0.022	0.003	0.005	0.054	N.D.c	0.001	0.009	0.008
				25	3.43	N.D.c	0.092	0.001	0.018	0.003	0.006	0.046	N.D.c	0.002	0.01	0.006
				30	2.48	N.D.c	0.109	0.001	0.023	0.004	0.007	0.055	N.D.c	0.002	0.01	0.007
			Bedroom 1	5	2.21	0.01	0.058	0.001	0.001	0.002	0.002	0.045	N.D.c	N.D.c	0.005	0.004
				10	3.18	0.08	0.051	0.001	0.003	0.001	0.001	0.038	N.D.c	N.D.c	0.003	0.004
				15	2.64	0.28	0.059	0.001	0.005	0.002	0.002	0.037	N.D.c	0.002	0.005	0.005
				20	2.71	0.27	0.065	0.001	0.004	0.002	0.001	0.046	N.D.c	0.001	0.006	0.005
				25	9.21	N.D.c	0.076	0.002	0.006	0.002	0.002	0.055	N.D.c	0.001	0.005	0.005
				30	2.28	0.01	0.091	0.001	0.012	0.003	0.005	0.055	N.D.c	0.002	0.008	0.005
			Bedroom 2	5	3.25	0.23	0.07	0.002	0.003	0.001	0.001	0.048	N.D.c	N.D.c	0.008	0.006
				10	6.54	0.3	0.084	0.002	0.011	0.002	0.004	0.053	N.D.c	0.001	0.007	0.005
				15	6.73	0.08	0.07	0.001	0.003	0.002	0.001	0.051	N.D.c	N.D.c	0.006	0.005
				20	4.89	0.08	0.071	0.001	0.004	0.002	0.001	0.052	N.D.c	0.001	0.006	0.005
				25	4.36	0.1	0.081	0.001	0.004	0.002	0.002	0.058	N.D.c	0.001	0.007	0.006
				30	3.27	N.D.c	0.074	0.001	0.003	0.002	0.002	0.052	N.D.c	N.D.c	0.008	0.006
			Kitchen	5	5.63	0.26	0.082	0.001	0.007	0.003	0.003	0.055	N.D.c	0.001	0.007	0.005
				10	3.52	0.3	0.084	0.002	0.006	0.002	0.003	0.058	N.D.c	0.001	0.007	0.006
				15	3.81	N.D.c	0.078	0.001	0.006	0.003	0.002	0.055	N.D.c	N.D.c	0.005	0.005
				20	5.32	0.21	0.083	0.001	0.013	0.003	0.004	0.052	N.D.c	0.002	0.005	0.004
				25	4.16	N.D.c	0.085	0.001	0.01	0.003	0.004	0.056	N.D.c	0.001	0.005	0.005
				30	3.41	N.D.c	0.093	0.001	0.011	0.004	0.004	0.057	N.D.c	N.D.c	0.008	0.008
			Living room	5	6.12	N.D.c	0.084	0.001	0.008	0.002	0.003	0.055	N.D.c	0.001	0.009	0.006
				10	6.11	0.47	0.086	0.001	0.006	0.002	0.002	0.062	N.D.c	0.001	0.007	0.006
				15	3.02	N.D.c	0.085	0.002	0.009	0.002	0.003	0.055	N.D.c	0.001	0.007	0.005
				20	7.14	0.03	0.085	0.001	0.009	0.002	0.002	0.057	N.D.c	0.002	0.007	0.005
				25	3.57	N.D.c	0.094	0.002	0.013	0.003	0.005	0.061	N.D.c	0.001	0.01	N.D.c
				30	5.64	0.04	0.109	0.002	0.015	0.004	0.005	0.066	N.D.c	0.001	0.01	0.007
		2	Bathroom	5	2.41	N.D.c	0.042	0.001	0.009	0.002	0.004	0.015	N.D.c	0.001	0.007	0.005
				10	4.38	N.D.c	0.075	0.001	0.022	0.004	0.008	0.023	N.D.c	0.004	0.009	0.005
				15	3.21	N.D.c	0.063	0.001	0.018	0.001	0.008	0.018	N.D.c	0.003	0.009	0.005
				20	3.97	N.D.c	0.054	0.001	0.014	0.001	0.006	0.017	N.D.c	0.003	0.008	0.005
				25	3.12	N.D.c	0.072	0.001	0.018	0.002	0.007	0.025	N.D.c	0.003	0.01	0.005
				30	3.37	N.D.c	0.068	0.001	0.024	0.002	0.007	0.018	N.D.c	0.003	0.009	0.005
			Bedroom 1	5	2.87	N.D.c	0.034	0.001	0.006	0.002	0.003	0.013	N.D.c	N.D.c	0.005	0.005
				10	3.37	N.D.c	0.042	0.001	0.008	0.001	0.003	0.02	N.D.c	0.001	0.004	0.005
				15	2.62	0.12	0.043	0.001	0.005	0.002	N.D.c	0.024	N.D.c	0.001	0.006	0.005
				20	4.57	N.D.c	0.051	0.001	0.013	0.002	0.005	0.021	N.D.c	0.001	0.005	0.005
				25	3.05	N.D.c	0.045	0.001	0.008	0.002	0.005	0.02	N.D.c	0.001	0.004	0.005
				30	5.02	N.D.c	0.032	0.001	0.006	0.002	0.003	0.012	N.D.c	N.D.c	0.005	0.005
			Bedroom 2	5	3.51	N.D.c	0.034	0.001	0.006	0.001	0.002	0.015	N.D.c	N.D.c	0.005	0.005
				10	5.15	N.D.c	0.04	0.001	0.004	0.001	0.001	0.024	N.D.c	N.D.c	0.004	0.005
				15	3.23	N.D.c	0.04	0.001	0.007	0.001	0.002	0.018	N.D.c	0.001	0.004	0.005
				20	3.18	N.D.c	0.051	0.001	0.01	0.002	0.003	0.025	N.D.c	0.001	0.005	0.005
				25	6.01	N.D.c	0.044	0.001	0.006	0.001	0.001	0.025	N.D.c	N.D.c	0.004	0.005
				30	2.92	N.D.c	0.042	0.001	0.008	0.002	0.002	0.019	N.D.c	N.D.c	0.005	0.005
			Kitchen	5	2.43	N.D.c	0.043	0.001	0.017	0.002	0.004	0.01	N.D.c	0.001	0.005	0.004
				10	3.75	N.D.c	0.021	0.001	0.004	0.001	0.001	0.008	N.D.c	N.D.c	0.003	0.003
				15	3.11	N.D.c	0.037	0.001	0.008	0.001	0.003	0.015	N.D.c	0.001	0.004	0.005
				20	2.75	N.D.c	0.041	0.001	0.008	0.001	0.003	0.019	N.D.c	0.001	0.004	0.005
				25	4.36	N.D.c	0.053	0.001	0.016	0.002	0.004	0.022	N.D.c	0.001	0.003	0.005
				30	5.48	N.D.c	0.077	0.001	0.018	0.021	0.005	0.022	N.D.c	0.001	0.004	0.005
			Living room	5	2.98	N.D.c	0.05	0.001	0.007	0.001	0.002	0.028	N.D.c	N.D.c	0.006	0.005
				10	2.84	N.D.c	0.031	0.001	0.005	0.001	0.001	0.015	N.D.c	N.D.c	0.003	0.005
				15	2.93	N.D.c	0.04	0.001	0.008	0.001	0.002	0.02	N.D.c	N.D.c	0.004	0.005
				20	1.08	N.D.c	0.041	0.001	0.008	0.001	0.003	0.02	N.D.c	N.D.c	0.004	0.005
				25	2.41	N.D.c	0.037	0.001	0.008	0.001	0.002	0.018	N.D.c	N.D.c	0.003	0.004
				30	1.2	N.D.c	0.044	0.001	0.01	0.002	0.003	0.019	N.D.c	N.D.c	0.005	0.005
		3	Bathroom	5	1.13	N.D.c	0.045	0.001	0.003	0.002	0.002	0.026	N.D.c	N.D.c	0.006	0.005
				10	2.9	N.D.c	0.088	0.001	0.021	0.003	0.009	0.032	N.D.c	0.003	0.013	0.005
				15	3.45	N.D.c	0.041	0.001	0.007	0.002	0.003	0.023	N.D.c	N.D.c	0.006	N.D.c
				20	4.02	N.D.c	0.062	0.001	0.013	0.002	0.006	0.025	N.D.c	0.001	0.008	0.005
				25	7.7	N.D.c	0.41	0.002	0.116	0.008	0.063	0.118	N.D.c	0.018	0.074	0.011
				30	2.15	N.D.c	0.475	0.002	0.139	0.01	0.074	0.13	N.D.c	0.022	0.086	0.014
			Bedroom 1	5	2.9	N.D.c	0.023	0.001	0.003	0.001	N.D.c	0.011	N.D.c	N.D.c	0.004	0.004
				10	2.49	N.D.c	0.034	0.001	0.006	0.001	0.002	0.014	N.D.c	N.D.c	0.006	0.005
				15	1.99	N.D.c	0.053	0.001	0.018	0.001	0.003	0.02	N.D.c	N.D.c	0.006	0.005
				20	3.82	N.D.c	0.06	0.001	0.011	0.002	0.004	0.026	N.D.c	0.001	0.009	0.005
				25	2.09	N.D.c	0.041	0.001	0.009	0.001	0.001	0.017	N.D.c	N.D.c	0.007	0.005
				30	2.55	N.D.c	0.058	0.001	0.011	0.002	0.003	0.024	N.D.c	N.D.c	0.011	0.006
			Living room	5	1.79	N.D.c	0.045	0.001	0.006	0.002	0.003	0.019	N.D.c	N.D.c	0.009	0.005
				10	3.17	N.D.c	0.039	0.001	0.007	0.002	0.003	0.016	N.D.c	N.D.c	0.006	0.005
				15	3.18	N.D.c	0.062	0.001	0.011	0.002	0.005	0.021	N.D.c	0.001	0.017	0.005
				20	2.63	0.06	0.063	0.001	0.011	0.002	0.004	0.026	N.D.c	N.D.c	0.014	0.005
				25	3.41	N.D.c	0.088	0.001	0.024	0.002	0.006	0.029	N.D.c	0.004	0.017	0.006
				30	2.92	N.D.c	0.066	0.001	0.014	0.003	0.005	0.023	N.D.c	0.001	0.016	0.005
		4	Bathroom	5	2.68	0.95	0.103	0.001	0.015	0.002	0.005	0.055	N.D.c	0.003	0.014	0.009
				10	4.65	0.11	0.09	0.001	0.015	0.001	0.004	0.045	N.D.c	0.002	0.012	0.01
				15	4.15	0.92	0.128	0.001	0.029	0.001	0.005	0.057	N.D.c	0.01	0.016	0.009
				20	4.42	1.3	0.114	0.001	0.016	0.002	0.005	0.052	N.D.c	0.004	0.025	0.01
				25	2.7	1.12	0.107	0.001	0.019	0.002	0.006	0.048	N.D.c	0.005	0.015	0.011
				30	2.51	0.98	0.124	0.001	0.025	0.002	0.007	0.051	N.D.c	0.007	0.022	0.011
			Kitchen	5	3.69	0.61	0.065	0.001	0.011	0.001	0.003	0.031	N.D.c	0.002	0.009	0.008
				10	5.28	1.3	0.081	0.001	0.023	0.001	0.004	0.032	N.D.c	0.004	0.008	0.008
				15	6.29	1.13	0.1	0.001	0.019	0.001	0.004	0.043	N.D.c	0.009	0.017	0.007
				20	7.37	0.27	0.088	0.001	0.027	0.001	0.002	0.039	N.D.c	0.002	0.008	0.008
				25	3.73	1.35	0.059	0.001	0.009	0.001	0.002	0.029	N.D.c	0.001	0.007	0.008
				30	6.73	1.22	0.053	0.001	0.011	0.002	0.002	0.02	N.D.c	0.002	0.009	0.007
			Living room	5	2.25	1.06	0.08	0.001	0.006	0.002	0.003	0.047	N.D.c	0.001	0.012	0.01
				10	3.85	1.1	0.074	0.001	0.007	0.002	0.004	0.043	N.D.c	0.001	0.009	0.008
				15	5.79	0.16	0.061	0.001	0.004	0.001	0.002	0.028	N.D.c	0.003	0.013	0.008
				20	3.26	0.77	0.084	0.001	0.007	0.002	0.012	0.045	N.D.c	0.001	0.009	0.008
				25	2.41	0.84	0.068	0.001	0.006	0.001	0.004	0.04	N.D.c	0.001	0.009	0.008
				30	1.85	0.78	0.071	0.001	0.006	0.001	0.002	0.042	N.D.c	0.001	0.01	0.009
		5	Bathroom	5	1.67	0.81	0.046	0.001	0.003	0.001	0.001	0.023	N.D.c	0.006	0.007	0.004
				10	10.09	0.45	0.131	0.001	0.06	0.001	0.003	0.048	N.D.c	0.016	0.003	N.D.c
				15	2.01	0.93	0.048	0.001	0.006	0.001	0.002	0.029	N.D.c	0.001	0.005	0.004
				20	1.9	0.88	0.061	0.001	0.007	0.001	0.003	0.026	N.D.c	0.001	0.013	0.01
				25	0.95	0.67	0.054	0.001	0.005	0.001	0.002	0.035	N.D.c	0.001	0.005	0.005
				30	1.7	0.85	0.042	0.001	0.004	0.001	0.001	0.024	N.D.c	0.001	0.006	0.004
			Bedroom 1	5	0.86	N.D.c	0.029	0.001	0.003	0.001	0.001	0.013	N.D.c	N.D.c	0.005	0.005
				10	4.15	N.D.c	0.053	0.001	0.011	0.002	0.006	0.02	N.D.c	0.001	0.007	0.005
				15	2.62	0.03	0.034	0.001	0.005	0.001	0.002	0.014	N.D.c	0.001	0.004	0.005
				20	2.98	N.D.c	0.049	0.001	0.006	0.001	0.003	0.026	N.D.c	0.001	0.006	0.006
				25	2.06	N.D.c	0.105	0.001	0.027	0.001	0.01	0.04	N.D.c	0.007	0.008	0.011
				30	2.5	N.D.c	0.046	0.001	0.01	0.001	0.002	0.018	N.D.c	0.001	0.008	0.005
			Bedroom 2	5	1.42	N.D.c	0.049	0.001	0.003	0.001	0.001	0.027	N.D.c	N.D.c	0.009	0.006
				10	2.75	N.D.c	0.039	0.001	0.006	0.001	0.002	0.019	N.D.c	N.D.c	0.006	0.005
				15	N.D.c	N.D.c	0.03	0.001	0.004	0.001	0.001	0.016	N.D.c	N.D.c	0.004	0.005
				20	1.28	N.D.c	0.04	0.001	0.005	0.001	0.002	0.026	N.D.c	0.001	0.003	0.003
				25	3.63	N.D.c	0.027	0.001	0.004	0.001	0.001	0.017	N.D.c	N.D.c	0.002	0.002
				30	2.15	0.44	0.051	0.001	0.007	0.001	0.002	0.032	N.D.c	0.001	0.005	0.003
			Kitchen	5	1.02	0.75	0.033	0.001	0.003	0.001	0.001	0.018	N.D.c	N.D.c	0.004	0.004
				10	3.04	0.64	0.044	0.001	0.009	0.001	0.003	0.021	N.D.c	0.001	0.005	0.004
				15	2.45	0.66	0.041	0.001	0.006	0.001	0.002	0.023	N.D.c	0.001	0.004	0.004
				20	2.71	0.78	0.042	0.001	0.007	0.001	0.002	0.022	N.D.c	0.001	0.004	0.004
				25	2.08	0.85	0.054	0.001	0.009	0.001	0.002	0.031	N.D.c	0.001	0.005	0.004
				30	2.7	0.87	0.057	0.001	0.01	0.001	0.003	0.029	N.D.c	0.001	0.008	0.004
			Living room	5	N.D.c	0.65	0.031	0.001	0.005	0.001	0.002	0.016	N.D.c	N.D.c	0.004	0.003
				10	2.91	0.47	0.046	0.001	0.014	0.001	0.005	0.017	N.D.c	0.002	0.004	0.003
				15	3.02	0.85	0.039	0.001	0.01	0.002	0.003	0.017	N.D.c	0.002	0.003	0.003
				20	2.97	0.6	0.031	0.001	0.006	0.001	0.002	0.014	N.D.c	0.002	0.003	0.002
				25	3.24	0.49	0.062	0.001	0.014	0.001	0.003	0.034	N.D.c	0.002	0.004	0.004
				30	3.68	0.25	0.046	0.001	0.009	0.002	0.003	0.022	N.D.c	0.001	0.006	0.004
		6	Bathroom 1	5	5.28	1.6	0.168	N.D.c	0.03	0.002	0.009	0.106	N.D.c	0.004	0.011	0.006
				10	6.5	1.74	0.132	N.D.c	0.021	0.002	0.007	0.083	N.D.c	0.002	0.01	0.007
				15	9.5	1.08	0.122	N.D.c	0.031	0.002	0.008	0.067	N.D.c	0.002	0.008	0.004
				20	3.04	1.07	0.068	N.D.c	0.018	0.001	0.006	0.025	N.D.c	0.002	0.01	0.005
				25	9.76	1.38	0.277	N.D.c	0.084	0.005	0.027	0.117	N.D.c	0.009	0.027	0.009
				30	8.47	1.13	0.236	N.D.c	0.064	0.004	0.022	0.101	N.D.c	0.009	0.028	0.008
			Bathroom 2	5	3.29	0.95	0.179	N.D.c	0.049	0.003	0.016	0.081	N.D.c	0.004	0.02	0.007
				10	3.04	0.78	0.18	N.D.c	0.048	0.002	0.012	0.091	N.D.c	0.004	0.016	0.006
				15	3.52	0.82	0.106	N.D.c	0.026	0.002	0.009	0.05	N.D.c	0.003	0.011	0.005
				20	3.85	1.08	0.156	N.D.c	0.031	0.002	0.007	0.098	N.D.c	0.002	0.009	0.006
				25	1.89	0.82	0.111	N.D.c	0.027	0.003	0.006	0.059	N.D.c	0.001	0.01	0.005
				30	3.71	1.31	0.154	N.D.c	0.061	0.003	0.006	0.068	N.D.c	0.001	0.01	0.005
			Bedroom 1	5	N.D.c	0.86	0.057	0.001	0.013	0.002	0.005	0.027	N.D.c	0.001	0.006	0.004
				10	1.86	0.86	0.064	0.001	0.016	0.002	0.005	0.029	N.D.c	0.001	0.005	0.004
				15	0.74	0.26	0.251	0.001	0.012	0.002	0.203	0.022	N.D.c	0.001	0.005	0.005
				20	0.19	0.24	0.071	0.001	0.022	0.003	N.D.c	0.029	N.D.c	0.002	0.008	0.006
				25	2.47	0.67	0.069	0.001	0.014	0.003	0.014	0.028	N.D.c	N.D.c	0.006	0.004
				30	2.17	0.89	0.067	0.001	0.017	0.003	0.005	0.029	N.D.c	0.001	0.007	0.004
			Bedroom 2	5	N.D.c	0.95	0.041	0.001	0.006	0.001	0.003	0.022	N.D.c	N.D.c	0.005	0.004
				10	1.96	0.34	0.181	0.001	0.013	0.002	0.128	0.025	N.D.c	0.002	0.006	0.005
				15	1.42	0.24	0.19	0.001	0.012	0.002	0.15	0.015	N.D.c	0.002	0.005	0.004
				20	1.36	0.41	0.128	N.D.c	0.012	0.002	0.064	0.033	N.D.c	0.001	0.008	0.007
				25	2.07	0.61	0.05	N.D.c	0.008	0.002	0.005	0.025	N.D.c	N.D.c	0.006	0.004
				30	N.D.c	0.25	0.039	N.D.c	0.001	0.002	0.005	0.022	N.D.c	0.001	0.005	0.004
			Bedroom 3	5	1.72	0.64	0.047	N.D.c	0.006	0.001	0.004	0.026	N.D.c	N.D.c	0.005	0.004
				10	4.84	0.22	0.838	N.D.c	0.03	0.003	0.73	0.05	N.D.c	0.005	0.011	0.01
				15	4.18	0.35	0.148	N.D.c	0.016	0.003	0.081	0.029	N.D.c	0.002	0.008	0.01
				20	3.31	0.7	0.086	N.D.c	0.026	0.004	0.011	0.024	N.D.c	0.005	0.012	0.006
				25	1.94	0.56	0.085	N.D.c	0.022	0.004	0.01	0.031	N.D.c	0.002	0.009	0.007
				30	1.87	0.84	0.065	N.D.c	0.017	0.004	0.006	0.022	N.D.c	0.001	0.01	0.006
			Bedroom 4	5	1.35	0.96	0.085	N.D.c	0.011	0.003	0.004	0.05	N.D.c	0.001	0.01	0.007
				10	0.53	0.92	0.065	N.D.c	0.012	0.003	0.01	0.028	N.D.c	0.001	0.005	0.005
				15	N.D.c	0.68	0.051	N.D.c	0.011	0.002	0.005	0.023	N.D.c	0.001	0.006	0.004
				20	2.09	1.33	0.064	N.D.c	0.014	0.002	0.005	0.031	N.D.c	0.001	0.006	0.004
				25	1.2	1.02	0.06	N.D.c	0.013	0.002	0.004	0.028	N.D.c	0.001	0.007	0.005
				30	N.D.c	0.65	1.504	N.D.c	0.832	0.003	0.005	0.581	N.D.c	0.076	0.007	N.D.c
			Kitchen	5	14.82	0.88	0.221	N.D.c	0.076	0.012	0.01	0.044	N.D.c	0.058	0.015	0.007
				10	11.86	0.76	0.349	N.D.c	0.173	0.004	0.008	0.123	N.D.c	0.026	0.01	0.005
				15	14.85	0.44	1.089	N.D.c	0.193	0.003	0.007	0.862	N.D.c	0.012	0.008	0.004
				20	24.25	0.63	0.196	N.D.c	0.098	0.003	0.007	0.06	N.D.c	0.015	0.009	0.005
				25	13.82	0.39	0.302	N.D.c	0.139	0.006	0.01	0.118	N.D.c	0.016	0.009	0.005
				30	17.3	0.37	1.593	N.D.c	0.899	0.007	0.043	0.576	N.D.c	0.035	0.016	0.018
			Living room	5	3.5	0.92	0.072	N.D.c	0.01	0.002	0.004	0.042	N.D.c	N.D.c	0.008	0.006
				10	3.93	0.98	0.066	N.D.c	0.015	0.003	0.005	0.03	N.D.c	0.001	0.007	0.006
				15	3.48	0.8	0.069	N.D.c	0.015	0.003	0.005	0.032	N.D.c	0.001	0.008	0.006
				20	3.47	0.8	0.074	N.D.c	0.018	0.003	0.005	0.034	N.D.c	0.001	0.008	0.006
				25	1.82	0.91	0.085	N.D.c	0.018	0.004	0.01	0.039	N.D.c	N.D.c	0.008	0.006
				30	2.4	0.45	0.092	N.D.c	0.024	0.006	0.008	0.036	N.D.c	0.001	0.011	0.006
		7	Bathroom	5	0.66	N.D.c	0.032	N.D.c	0.005	0.002	0.003	0.015	N.D.c	N.D.c	0.004	0.003
				10	1.36	N.D.c	0.04	N.D.c	0.006	0.002	0.004	0.022	N.D.c	N.D.c	0.003	0.003
				15	1.22	N.D.c	0.032	N.D.c	0.007	0.002	0.005	0.013	N.D.c	0.001	0.003	0.003
				20	2.51	N.D.c	0.04	N.D.c	0.01	0.001	0.005	0.017	N.D.c	0.001	0.003	0.003
				25	1.09	N.D.c	0.051	N.D.c	0.011	0.002	0.006	0.022	N.D.c	0.001	0.005	0.003
				30	1.75	N.D.c	0.057	N.D.c	0.009	0.002	0.005	0.029	N.D.c	N.D.c	0.009	0.004
			Bedroom 1	5	3.78	N.D.c	0.059	N.D.c	0.011	0.003	0.005	0.029	N.D.c	0.001	0.007	0.004
				10	3.08	N.D.c	0.038	N.D.c	0.009	0.002	0.004	0.015	N.D.c	0.001	0.003	0.003
				15	4.96	0.27	0.082	N.D.c	0.014	0.004	0.004	0.04	N.D.c	0.005	0.013	0.004
				20	2.9	N.D.c	0.074	N.D.c	0.02	0.005	0.006	0.032	N.D.c	0.001	0.006	0.004
				25	2.35	N.D.c	0.071	N.D.c	0.018	0.004	0.006	0.032	N.D.c	0.001	0.007	0.004
				30	1.95	N.D.c	0.065	N.D.c	0.016	0.003	0.005	0.032	N.D.c	N.D.c	0.006	0.004
			Bedroom 2	5	0.67	N.D.c	0.035	N.D.c	0.005	0.001	0.003	0.02	N.D.c	N.D.c	0.004	0.003
				10	1.49	N.D.c	0.015	N.D.c	0.003	0.001	0.002	0.006	N.D.c	N.D.c	N.D.c	0.003
				15	1.21	N.D.c	0.037	N.D.c	0.01	0.002	0.004	0.017	N.D.c	0.001	0.003	0.003
				20	1.16	N.D.c	0.033	N.D.c	0.009	0.002	0.003	0.014	N.D.c	N.D.c	0.003	0.003
				25	1.69	N.D.c	0.048	N.D.c	0.009	0.002	0.004	0.025	N.D.c	0.001	0.005	0.004
				30	0.78	0.02	0.045	N.D.c	0.006	0.002	0.002	0.026	N.D.c	N.D.c	0.005	0.004
			Kitchen	5	0.28	N.D.c	0.045	N.D.c	0.005	0.002	0.003	0.027	N.D.c	N.D.c	0.006	0.004
				10	1.55	N.D.c	0.038	N.D.c	0.005	0.001	0.004	0.02	N.D.c	0.001	0.003	0.004
				15	N.D.c	N.D.c	0.034	N.D.c	0.007	0.001	0.004	0.015	N.D.c	N.D.c	0.002	0.003
				20	1.89	N.D.c	0.04	N.D.c	0.007	0.001	0.003	0.022	N.D.c	N.D.c	0.003	0.003
				25	5.52	0.29	0.033	N.D.c	0.006	0.001	0.003	0.017	N.D.c	N.D.c	0.002	0.003
				30	0.72	N.D.c	0.047	N.D.c	0.008	0.002	0.003	0.027	N.D.c	N.D.c	0.004	0.004
			Living room	5	1.13	0.34	0.065	N.D.c	0.014	0.003	0.006	0.029	N.D.c	0.002	0.007	0.004
				10	0.57	N.D.c	0.047	N.D.c	0.01	0.003	0.004	0.023	N.D.c	N.D.c	0.003	0.003
				15	2.35	N.D.c	0.039	N.D.c	0.008	0.002	0.003	0.021	N.D.c	N.D.c	0.002	0.003
				20	2.14	N.D.c	0.038	N.D.c	0.008	0.002	0.004	0.018	N.D.c	N.D.c	0.002	0.003
				25	1.57	N.D.c	0.056	N.D.c	0.011	0.002	0.004	0.03	N.D.c	N.D.c	0.004	0.004
				30	0.82	N.D.c	0.07	N.D.c	0.015	0.003	0.006	0.035	N.D.c	0.001	0.008	0.004
		8	Bathroom	5	1.65	0.38	0.098	0.001	0.006	0.002	0.003	0.061	N.D.c	0.01	0.011	0.004
				10	0.46	0.39	0.089	0.001	0.009	0.002	0.003	0.057	N.D.c	0.001	0.013	0.004
				20	1.76	0.77	0.118	0.001	0.014	0.003	0.005	0.059	N.D.c	0.001	0.03	0.006
				25	2.87	0.81	0.116	0.001	0.021	0.003	0.007	0.053	N.D.c	0.003	0.025	0.004
				30	2.57	0.7	1.741	0.001	1.635	0.003	0.006	0.048	N.D.c	0.001	0.041	0.006
			Kitchen	5	2.68	0.45	0.058	N.D.c	0.005	0.002	0.003	0.04	N.D.c	N.D.c	0.005	0.003
				10	4.12	0.23	0.061	N.D.c	0.012	0.003	0.006	0.031	N.D.c	0.001	0.006	0.003
				15	4.71	0.3	0.074	N.D.c	0.016	0.004	0.006	0.039	N.D.c	0.001	0.005	0.003
				20	4.89	0.15	0.088	N.D.c	0.022	0.004	0.009	0.042	N.D.c	0.002	0.007	0.003
				25	3.57	N.D.c	0.1	N.D.c	0.036	0.005	0.008	0.044	N.D.c	0.001	0.005	0.003
				30	2.79	N.D.c	0.091	N.D.c	0.023	0.004	0.008	0.044	N.D.c	0.001	0.007	0.004
			Living room	5	1.09	0.15	0.061	0.001	0.006	0.002	0.002	0.038	N.D.c	N.D.c	0.008	0.004
				10	1.99	0.3	0.093	0.001	0.013	0.003	0.004	0.06	N.D.c	0.001	0.008	0.004
				15	2.89	0.67	0.06	N.D.c	0.013	0.004	0.003	0.033	N.D.c	N.D.c	0.005	0.002
				20	2.26	0.39	0.08	0.001	0.011	0.002	0.003	0.048	N.D.c	0.001	0.01	0.004
				25	1.68	0.15	0.081	0.001	0.016	0.004	0.005	0.043	N.D.c	0.001	0.008	0.003
				30	1.59	0.44	0.069	0.001	0.002	0.004	0.006	0.038	N.D.c	0.001	0.013	0.004
		9	Bathroom	5	0.46	0.35	0.087	0.001	0.004	0.002	0.003	0.066	N.D.c	0.002	0.007	0.003
				10	1.38	0.35	0.069	0.001	0.006	0.001	0.004	0.047	N.D.c	0.001	0.005	0.004
				15	N.D.c	0.06	0.078	0.001	0.006	0.002	0.005	0.055	N.D.c	0.002	0.006	0.003
				20	11.86	N.D.c	0.084	0.001	0.009	0.002	0.006	0.056	N.D.c	0.001	0.006	0.003
				25	10.85	N.D.c	0.054	0.001	0.006	0.001	0.006	0.032	N.D.c	0.001	0.005	0.003
				30	9.77	N.D.c	0.081	0.001	0.006	0.002	0.006	0.059	N.D.c	N.D.c	0.006	0.003
			Bedroom	5	1.27	0.25	0.068	0.001	0.005	0.001	0.003	0.047	N.D.c	0.001	0.007	0.003
				10	1.88	0.46	0.089	0.001	0.005	0.001	0.003	0.069	N.D.c	N.D.c	0.007	0.004
				15	2.39	0.23	0.068	0.001	0.007	0.001	0.005	0.045	N.D.c	0.001	0.005	0.003
				20	1.92	0.17	0.064	0.001	0.004	0.001	0.003	0.044	N.D.c	0.001	0.005	0.003
				25	1.3	0.27	0.073	0.001	0.005	0.001	0.003	0.054	N.D.c	0.001	0.005	0.003
				30	1.3	0.41	0.077	0.001	0.004	0.001	0.002	0.055	N.D.c	0.002	0.009	0.004
			Bedroom 1	5	1.27	0.28	0.072	0.001	0.006	0.001	0.003	0.049	N.D.c	N.D.c	0.008	0.004
				10	1.26	0.37	0.082	0.001	0.006	0.001	0.004	0.06	N.D.c	0.001	0.006	0.003
				15	2.24	0.47	0.072	0.001	0.005	0.001	0.003	0.051	N.D.c	0.001	0.007	0.004
				20	1.47	0.27	0.092	0.001	0.009	0.002	0.005	0.062	N.D.c	0.001	0.008	0.004
				25	3.43	0.43	0.075	0.001	0.005	0.001	0.003	0.058	N.D.c	0.001	0.005	0.003
				30	1.82	0.11	0.096	0.001	0.011	0.002	0.007	0.061	N.D.c	0.002	0.009	0.004
			Bedroom 2	5	2.19	0.18	0.081	0.001	0.003	0.001	0.002	0.064	N.D.c	N.D.c	0.007	0.003
				10	1.93	0.4	0.054	0.001	0.003	0.001	0.002	0.04	N.D.c	0.001	0.004	0.003
				15	0.9	0.18	0.068	0.001	0.004	N.D.c	0.003	0.052	N.D.c	0.001	0.004	0.003
				20	1.97	0.36	0.064	0.001	0.006	0.001	0.004	0.043	N.D.c	0.001	0.006	0.003
				25	3.48	0.1	0.089	0.001	0.009	0.002	0.005	0.06	N.D.c	0.002	0.007	0.004
				30	0.53	0.21	0.057	0.001	0.005	0.001	0.004	0.036	N.D.c	N.D.c	0.007	0.004
			Kitchen	5	2.44	N.D.c	0.085	0.001	0.025	0.002	0.004	0.043	N.D.c	0.003	0.004	0.003
				10	0.7	0.2	0.078	0.001	0.028	0.002	0.005	0.033	N.D.c	0.005	0.002	0.002
				15	1.31	N.D.c	0.063	0.001	0.02	0.002	0.004	0.031	N.D.c	0.003	0.001	0.002
				20	7.17	0.03	0.095	0.001	0.035	0.003	0.006	0.041	N.D.c	0.005	0.001	0.002
				25	6.15	N.D.c	0.165	0.001	0.076	0.003	0.006	0.066	N.D.c	0.008	0.002	0.002
				30	4.97	N.D.c	0.155	0.001	0.07	0.003	0.003	0.067	N.D.c	0.007	0.001	0.003
			Living room	5	8.81	N.D.c	0.087	0.001	0.007	0.002	0.003	0.062	N.D.c	0.002	0.008	0.004
				10	24.59	N.D.c	0.075	0.001	0.006	0.002	0.003	0.051	N.D.c	0.001	0.007	0.004
				15	10.2	N.D.c	0.073	0.001	0.011	0.002	0.006	0.044	N.D.c	N.D.c	0.005	0.003
				20	10.79	N.D.c	0.083	0.001	0.01	0.002	0.004	0.051	N.D.c	0.001	0.009	0.005
				25	2.83	N.D.c	0.087	0.001	0.013	0.002	0.006	0.057	N.D.c	0.001	0.005	0.003
				30	6.05	N.D.c	0.082	0.001	0.013	0.002	0.006	0.048	N.D.c	0.001	0.007	0.004
		10	Bathroom	5	0.79	0.33	0.01	0.002	0.001	0.001	N.D.c	0.001	N.D.c	N.D.c	N.D.c	0.004
				10	10.83	0.55	0.025	0.002	0.005	0.001	0.001	0.011	N.D.c	0.001	N.D.c	0.004
				15	4.31	0.68	0.02	0.002	0.006	0.001	0.001	0.005	N.D.c	0.001	N.D.c	0.004
				20	3.07	0.68	0.027	0.002	0.006	0.001	0.002	0.012	N.D.c	0.001	N.D.c	0.004
				25	1.66	0.29	0.026	0.002	0.007	0.001	0.002	0.01	N.D.c	N.D.c	N.D.c	0.004
				30	1.85	0.51	0.035	0.002	0.008	0.001	0.004	0.011	N.D.c	N.D.c	0.004	0.005
			Bedroom 1	5	0.93	0.78	0.012	0.002	N.D.c	N.D.c	N.D.c	0.005	N.D.c	N.D.c	0.001	0.005
				10	1.54	0.51	0.022	0.002	0.003	N.D.c	N.D.c	0.011	N.D.c	0.001	N.D.c	0.005
				15	4.19	0.19	0.01	N.D.c	0.005	0.002	N.D.c	N.D.c	N.D.c	0.001	N.D.c	0.003
				20	4.18	0.67	0.025	0.002	0.003	N.D.c	N.D.c	0.014	N.D.c	0.002	N.D.c	0.005
				25	1.35	0.71	0.015	0.002	0.002	0.001	N.D.c	0.006	N.D.c	N.D.c	N.D.c	0.004
				30	4.31	0.33	0.024	0.002	0.002	0.001	0.001	0.012	N.D.c	N.D.c	0.002	0.005
			Bedroom 2	5	2.3	0.45	0.023	0.002	0.006	0.001	0.001	0.007	N.D.c	N.D.c	0.001	0.005
				10	1.29	0.43	0.037	0.002	0.013	0.002	0.004	0.011	N.D.c	N.D.c	0.001	0.005
				15	3.43	0.47	0.039	0.002	0.01	0.002	0.007	0.013	N.D.c	N.D.c	0.001	0.004
				20	7.27	0.26	0.012	0.002	0.004	0.002	N.D.c	N.D.c	N.D.c	N.D.c	N.D.c	0.003
				25	1.47	0.32	0.025	0.002	0.004	0.002	0.001	0.011	N.D.c	N.D.c	N.D.c	0.004
				30	1.22	0.3	0.023	0.002	0.004	0.002	0.002	0.007	N.D.c	N.D.c	0.001	0.004
			Kitchen	5	2.76	0.56	0.024	0.002	0.007	0.002	0.003	0.005	N.D.c	N.D.c	0.001	0.004
				10	1.07	0.38	0.041	0.002	0.017	0.001	0.002	0.015	N.D.c	N.D.c	N.D.c	0.004
				15	0.85	0.52	0.036	0.002	0.011	0.002	0.006	0.01	N.D.c	0.001	0.001	0.004
				20	2	0.57	0.096	0.047	0.014	0.002	0.007	0.018	N.D.c	0.002	0.002	0.005
				25	1.9	0.55	0.024	0.002	0.006	0.002	0.002	0.008	N.D.c	N.D.c	N.D.c	0.004
				30	1.54	0.54	0.033	0.002	0.009	0.002	0.003	0.013	N.D.c	N.D.c	N.D.c	0.004
			Living room	5	1.01	0.71	0.026	0.002	0.004	0.001	0.002	0.011	N.D.c	N.D.c	0.001	0.005
				10	0.88	0.54	0.03	0.002	0.008	0.001	0.002	0.012	N.D.c	0.001	N.D.c	0.005
				15	0.87	0.3	0.025	0.002	0.004	0.001	0.001	0.013	N.D.c	N.D.c	N.D.c	0.005
				20	1.95	0.22	0.035	0.002	0.011	0.001	0.005	0.009	N.D.c	0.002	0.001	0.005
				25	5.72	0.26	0.019	0.002	0.006	0.002	0.003	0.004	N.D.c	N.D.c	N.D.c	0.004
				30	1.75	0.59	0.039	0.003	0.006	0.002	0.004	0.017	N.D.c	N.D.c	0.002	0.005
		11	Bathroom	5	2.12	0.2	0.051	0.001	0.004	0.001	0.002	0.029	N.D.c	N.D.c	0.01	0.004
				10	1.52	0.31	0.055	0.001	0.007	0.001	0.004	0.03	N.D.c	0.001	0.008	0.003
				15	5.96	0.15	0.065	0.001	0.01	0.001	0.004	0.029	N.D.c	0.008	0.01	0.003
				20	1.66	N.D.c	0.054	0.001	0.008	0.001	0.004	0.03	N.D.c	0.001	0.007	0.002
				25	1.48	N.D.c	0.04	0.001	0.006	0.001	0.002	0.024	N.D.c	0.001	0.005	0.001
				30	1.4	N.D.c	0.048	0.002	0.012	0.001	0.004	0.024	N.D.c	0.001	0.005	0.001
			Bedroom 1	5	2.58	N.D.c	0.063	0.001	0.005	0.001	0.002	0.038	N.D.c	N.D.c	0.006	0.01
				10	4.42	N.D.c	0.072	0.002	0.008	0.002	0.004	0.043	N.D.c	0.001	0.005	0.009
				15	4.37	N.D.c	0.058	0.001	0.005	N.D.c	0.002	0.036	N.D.c	0.001	0.005	0.009
				20	3.78	0.04	0.06	0.001	0.005	0.001	0.003	0.032	N.D.c	0.002	0.005	0.011
				25	3.98	N.D.c	0.062	0.001	0.006	0.001	0.003	0.037	N.D.c	0.001	0.009	0.004
				30	1.26	N.D.c	0.053	0.001	0.006	0.001	0.003	0.029	N.D.c	0.001	0.009	0.003
			Bedroom 2	5	2.43	0.03	0.066	0.001	0.005	0.001	0.003	0.04	N.D.c	N.D.c	0.011	0.005
				10	3.33	N.D.c	0.063	0.001	0.007	0.001	0.004	0.038	N.D.c	0.001	0.009	0.003
				15	2.47	N.D.c	0.055	0.001	0.006	0.001	0.003	0.031	N.D.c	0.001	0.008	0.003
				20	3.1	N.D.c	0.053	0.001	0.005	N.D.c	0.002	0.033	N.D.c	0.001	0.008	0.004
				25	4.15	0.1	0.053	0.001	0.006	0.001	0.002	0.031	N.D.c	0.001	0.008	0.003
				30	1.78	N.D.c	0.071	0.001	0.011	0.002	0.006	0.033	N.D.c	0.002	0.013	0.003
			Kitchen	5	24.79	N.D.c	0.052	0.001	0.017	N.D.c	0.005	0.021	N.D.c	0.003	0.004	0.001
				10	5.24	0.07	0.035	0.001	0.006	0.001	0.002	0.02	N.D.c	0.001	0.003	0.001
				15	2.09	0.11	0.043	0.001	0.006	0.001	0.003	0.025	N.D.c	0.001	0.005	0.001
				20	16.8	N.D.c	0.051	0.001	0.021	0.001	0.003	0.019	N.D.c	0.004	0.001	0.001
				25	3.7	0.03	0.051	0.001	0.006	N.D.c	0.002	0.033	N.D.c	0.001	0.006	0.003
				30	1.72	N.D.c	0.042	0.001	0.014	N.D.c	0.003	0.017	N.D.c	N.D.c	0.006	0.002
			Living room	5	1.43	N.D.c	0.052	0.001	0.007	0.001	0.003	0.028	N.D.c	N.D.c	0.009	0.002
				10	0.71	0.25	0.053	0.001	0.007	0.002	0.004	0.03	N.D.c	0.001	0.007	0.001
				15	1.31	N.D.c	0.041	0.001	0.007	0.001	0.003	0.022	N.D.c	0.001	0.005	0.001
				20	1.38	N.D.c	0.053	0.001	0.006	0.001	0.003	0.026	N.D.c	0.002	0.013	0.002
				25	1.61	0.05	0.052	0.001	0.009	0.001	0.004	0.027	N.D.c	0.002	0.007	0.001
				30	1.82	0.2	0.049	0.001	0.008	0.001	0.004	0.023	N.D.c	0.001	0.009	0.002
		12	Bathroom	5	0.59	N.D.c	0.02	0.001	0.007	0.001	0.003	0.006	N.D.c	0.001	N.D.c	0.002
				10	0.12	N.D.c	0.034	0.001	0.008	0.001	0.003	0.017	N.D.c	0.001	N.D.c	0.003
				15	0.76	0.02	0.026	0.001	0.004	0.001	0.002	0.016	N.D.c	N.D.c	N.D.c	0.002
				20	0.9	0.13	0.035	0.001	0.004	0.001	0.001	0.021	N.D.c	N.D.c	0.004	0.003
				25	0.16	0.18	0.039	0.001	0.008	N.D.c	0.004	0.018	N.D.c	0.001	0.005	0.002
				30	0.43	N.D.c	0.019	0.001	0.005	N.D.c	0.001	0.01	N.D.c	N.D.c	N.D.c	0.002
			Bedroom 1	5	0.52	0.11	0.054	0.001	0.011	0.001	0.004	0.015	N.D.c	0.002	0.017	0.003
				10	0.2	N.D.c	0.041	0.001	0.009	0.001	0.004	0.016	N.D.c	0.002	0.005	0.002
				15	0.73	0.07	0.038	0.001	0.006	0.001	0.003	0.012	N.D.c	0.002	0.01	0.002
				20	1.3	0.26	0.038	0.001	0.007	0.001	0.002	0.015	N.D.c	0.001	0.008	0.002
				25	1.39	N.D.c	0.037	0.001	0.006	N.D.c	0.002	0.015	N.D.c	0.001	0.01	0.002
				30	0.11	N.D.c	0.053	0.001	0.01	0.001	0.004	0.017	N.D.c	0.001	0.017	0.002
			Bedroom 2	5	0.05	N.D.c	0.035	0.001	0.005	N.D.c	0.002	0.018	N.D.c	N.D.c	0.006	0.003
				10	N.D.c	N.D.c	0.024	0.001	0.003	0.001	0.002	0.014	N.D.c	N.D.c	N.D.c	0.002
				15	11.63	N.D.c	0.038	0.001	0.007	0.001	0.003	0.019	N.D.c	N.D.c	0.005	0.003
				20	1.19	0.06	0.051	0.001	0.014	0.001	0.004	0.022	N.D.c	0.006	N.D.c	0.003
				25	0.07	0.08	0.028	0.001	0.004	N.D.c	0.002	0.018	N.D.c	N.D.c	N.D.c	0.002
				30	0.19	N.D.c	0.027	0.001	0.003	0.001	0.002	0.018	N.D.c	N.D.c	N.D.c	0.003
			Living room	5	N.D.c	N.D.c	0.046	0.001	0.015	0.002	0.005	0.008	N.D.c	0.001	0.012	0.002
				10	N.D.c	N.D.c	0.017	0.001	0.004	0.001	0.002	0.008	N.D.c	N.D.c	N.D.c	0.002
				15	0.08	N.D.c	0.02	0.001	0.006	N.D.c	0.002	0.008	N.D.c	0.001	N.D.c	0.002
				20	N.D.c	N.D.c	0.035	0.001	0.01	0.001	0.003	0.011	N.D.c	0.003	0.004	0.002
				25	0.26	N.D.c	0.022	0.001	0.008	N.D.c	0.002	0.009	N.D.c	0.001	N.D.c	0.002
				30	N.D.c	N.D.c	0.036	0.001	0.009	N.D.c	0.003	0.013	N.D.c	0.001	0.007	0.001
		13	Bathroom	5	0.88	0.07	0.043	0.001	0.012	0.002	0.003	0.015	N.D.c	N.D.c	0.007	0.003
				10	2.2	0.18	0.051	0.001	0.016	0.002	0.005	0.017	N.D.c	0.001	0.008	0.003
				15	1.11	0.45	0.052	0.001	0.017	0.002	0.005	0.019	N.D.c	0.001	0.006	0.003
				20	0.96	0.5	0.12	0.001	0.019	0.002	0.005	0.083	N.D.c	0.001	0.007	0.003
				25	0.74	0.15	0.153	0.001	0.056	0.009	0.017	0.036	N.D.c	0.002	0.026	0.005
				30	N.D.c	0.25	0.094	0.001	0.035	0.006	0.01	0.026	N.D.c	0.001	0.013	0.004
			Bedroom 1	5	N.D.c	N.D.c	0.034	0.001	0.008	0.002	0.004	0.012	N.D.c	N.D.c	0.006	0.002
				10	N.D.c	0.01	0.031	0.001	0.008	0.001	0.002	0.014	N.D.c	N.D.c	0.003	0.002
				15	N.D.c	N.D.c	0.034	0.001	0.009	0.002	0.004	0.016	N.D.c	0.001	N.D.c	0.002
				20	0.14	0.4	0.05	0.001	0.013	0.001	0.003	0.021	N.D.c	0.002	0.007	0.003
				25	N.D.c	N.D.c	0.036	0.001	0.008	0.002	0.003	0.016	N.D.c	N.D.c	0.005	0.002
				30	0.59	0.51	0.032	0.001	0.007	0.001	0.001	0.016	N.D.c	N.D.c	0.005	0.002
			Bedroom 2	5	N.D.c	0.59	0.036	0.001	0.007	0.001	0.002	0.016	N.D.c	N.D.c	0.007	0.003
				10	N.D.c	0.49	0.028	0.001	0.004	0.001	0.001	0.014	N.D.c	N.D.c	0.005	0.002
				15	N.D.c	0.71	0.037	0.001	0.008	0.001	0.003	0.016	N.D.c	N.D.c	0.006	0.002
				20	0.1	0.56	0.039	0.001	0.008	0.001	0.002	0.02	N.D.c	N.D.c	0.004	0.002
				25	N.D.c	0.22	0.031	0.001	0.008	0.002	0.001	0.015	N.D.c	N.D.c	0.003	0.002
				30	N.D.c	0.35	0.045	0.001	0.012	0.002	0.002	0.019	N.D.c	N.D.c	0.006	0.003
			Bedroom 3	5	N.D.c	0.2	0.041	0.001	0.009	0.002	0.003	0.014	N.D.c	N.D.c	0.009	0.003
				10	0.27	0.54	0.042	0.001	0.007	0.001	0.003	0.021	N.D.c	N.D.c	0.007	0.003
				15	N.D.c	0.54	0.033	0.001	0.007	0.001	0.002	0.017	N.D.c	N.D.c	0.005	0.002
				20	N.D.c	N.D.c	0.031	0.001	0.006	0.001	0.002	0.016	N.D.c	N.D.c	0.004	0.002
				25	N.D.c	0.26	0.032	0.001	0.011	0.002	0.003	0.011	N.D.c	0.001	0.003	0.002
				30	0.88	0.32	0.051	0.001	0.02	0.003	0.004	0.014	N.D.c	0.001	0.005	0.002
			Kitchen	5	1.06	0.22	0.029	0.001	0.009	0.002	0.003	0.008	N.D.c	N.D.c	0.004	0.002
				10	1.13	0.22	0.032	0.001	0.012	0.001	0.003	0.01	N.D.c	0.002	0.002	0.001
				15	1.35	0.37	0.031	0.001	0.008	0.001	0.002	0.014	N.D.c	0.002	0.002	0.001
				20	0.24	0.11	0.018	0.001	0.011	0.001	0.003	0.003	N.D.c	N.D.c	N.D.c	N.D.c
				25	1.81	0.27	0.05	0.001	0.035	0.003	0.008	0.004	N.D.c	N.D.c	N.D.c	N.D.c
				30	0.09	0.01	0.037	0.001	0.014	0.002	0.003	0.011	N.D.c	0.005	N.D.c	0.001
			Living room	5	N.D.c	0.4	0.011	0.001	0.005	0.001	0.002	N.D.c	N.D.c	0.003	N.D.c	N.D.c
				10	N.D.c	0.48	0.014	0.001	0.006	0.001	0.003	N.D.c	N.D.c	0.003	N.D.c	N.D.c
				15	0.07	0.25	0.011	0.001	0.007	0.001	0.002	N.D.c	N.D.c	N.D.c	N.D.c	N.D.c
				20	N.D.c	0.17	0.012	0.001	0.008	0.001	0.002	N.D.c	N.D.c	N.D.c	N.D.c	N.D.c
				25	0.21	0.49	0.016	0.001	0.011	0.002	0.003	N.D.c	N.D.c	N.D.c	N.D.c	N.D.c
				30	N.D.c	0.58	0.026	0.001	0.01	0.002	0.002	0.01	N.D.c	0.002	0.001	N.D.c
		14	Bathroom	5	2.28	0.76	0.02	0.001	0.002	0.001	0.001	0.015	N.D.c	0.001	N.D.c	N.D.c
				10	1.71	1.2	0.01	0.001	0.007	0.001	0.002	N.D.c	N.D.c	N.D.c	N.D.c	N.D.c
				15	4.43	1.15	0.018	0.001	0.01	0.003	0.005	N.D.c	N.D.c	N.D.c	N.D.c	N.D.c
				20	1.74	1.18	0.023	0.001	0.005	0.001	0.001	0.011	N.D.c	N.D.c	0.002	0.001
				25	2.4	0.72	0.011	0.001	0.008	0.001	0.002	N.D.c	N.D.c	N.D.c	N.D.c	N.D.c
				30	2.09	1.22	0.008	0.001	0.005	0.001	0.002	N.D.c	N.D.c	N.D.c	N.D.c	N.D.c
			Bedroom	5	6.48	N.D.c	0.003	0.001	0.001	0.001	0.001	N.D.c	N.D.c	N.D.c	N.D.c	N.D.c
				10	5.7	N.D.c	0.003	0.001	0.002	0.001	N.D.c	N.D.c	N.D.c	N.D.c	N.D.c	N.D.c
				15	6.46	N.D.c	0.032	0.001	0.003	0.001	0.001	0.02	N.D.c	N.D.c	0.004	0.002
				20	6.61	N.D.c	0.034	0.001	N.D.c	0.001	0.001	0.025	N.D.c	N.D.c	0.005	0.002
				25	5.54	N.D.c	0.029	0.001	0.003	N.D.c	0.001	0.019	N.D.c	N.D.c	0.004	0.001
				30	2.36	N.D.c	0.045	0.001	0.003	0.001	0.001	0.028	N.D.c	N.D.c	0.009	0.003
				5	5.46	N.D.c	0.044	0.001	0.002	0.001	0.001	0.024	N.D.c	0.003	0.009	0.004
				10	6.35	N.D.c	0.035	0.001	0.006	0.003	0.002	0.016	N.D.c	N.D.c	0.006	0.002
				15	4.11	N.D.c	0.048	0.001	0.014	0.002	0.003	0.018	N.D.c	0.003	0.004	0.002
				20	7.83	N.D.c	0.096	0.001	0.032	0.003	0.003	0.045	N.D.c	0.004	0.005	0.002
				25	3.61	N.D.c	0.055	0.001	0.01	0.003	0.002	0.028	N.D.c	0.001	0.006	0.003
				30	3.67	N.D.c	0.055	0.001	0.012	0.002	0.003	0.026	N.D.c	0.002	0.007	0.002
				5	2.5	0.02	0.052	0.001	0.002	0.001	0.001	0.033	N.D.c	N.D.c	0.01	0.004
				10	2.1	N.D.c	0.028	0.002	0.003	0.001	0.001	0.016	N.D.c	N.D.c	0.004	0.001
				15	7.31	N.D.c	0.032	0.002	0.004	0.001	0.002	0.017	N.D.c	N.D.c	0.004	0.002
				20	6.86	N.D.c	0.042	0.002	0.006	0.002	0.002	0.023	N.D.c	N.D.c	0.006	0.002
				25	2.19	N.D.c	0.044	0.002	0.004	0.001	0.001	0.025	N.D.c	N.D.c	0.009	0.002
				30	0.22	N.D.c	0.035	0.001	0.003	0.002	0.001	0.019	N.D.c	N.D.c	0.007	0.002
			Bedroom 1	5	1.45	0.99	0.003	0.001	0.002	0.001	N.D.c	N.D.c	N.D.c	N.D.c	N.D.c	N.D.c
				10	5.71	0.76	0.004	0.001	0.002	0.001	0.001	N.D.c	N.D.c	N.D.c	N.D.c	N.D.c
				15	2.66	N.D.c	0.037	0.001	0.009	0.001	N.D.c	0.017	N.D.c	0.002	0.006	0.002
				20	2.06	0.52	0.007	0.001	0.004	0.001	0.001	N.D.c	N.D.c	N.D.c	N.D.c	N.D.c
				25	2.54	0.24	0.006	0.001	0.004	0.001	0.001	N.D.c	N.D.c	N.D.c	N.D.c	N.D.c
				30	7.5	N.D.c	0.007	0.001	0.005	0.001	0.001	N.D.c	N.D.c	N.D.c	N.D.c	N.D.c
			Kitchen	5	0.69	N.D.c	0.033	0.002	0.002	0.001	0.001	0.02	N.D.c	N.D.c	0.006	0.002
				10	1.84	N.D.c	0.04	0.001	0.005	0.001	0.001	0.027	N.D.c	N.D.c	0.004	0.001
				15	3.15	N.D.c	0.04	0.001	0.004	0.001	0.001	0.027	N.D.c	N.D.c	0.004	0.001
				20	3.3	N.D.c	0.038	0.002	0.005	0.001	0.002	0.024	N.D.c	N.D.c	0.004	0.001
				25	3.78	N.D.c	0.036	0.001	0.005	0.001	0.002	0.021	N.D.c	N.D.c	0.005	0.001
				30	2.95	N.D.c	0.036	0.001	0.007	0.001	0.001	0.019	N.D.c	N.D.c	0.005	0.001
			Living room	5	1.6	1.12	0.005	0.001	0.002	0.001	0.002	N.D.c	N.D.c	N.D.c	N.D.c	N.D.c
				10	1.95	0.95	0.006	0.001	0.004	0.001	0.001	N.D.c	N.D.c	N.D.c	N.D.c	N.D.c
				15	1.94	1.25	0.006	0.001	0.003	0.001	0.001	N.D.c	N.D.c	N.D.c	N.D.c	N.D.c
				20	1.25	1.04	0.007	0.001	0.004	0.001	0.001	N.D.c	N.D.c	N.D.c	N.D.c	N.D.c
				25	1.67	1.31	0.009	0.001	0.006	0.001	0.001	N.D.c	N.D.c	N.D.c	N.D.c	N.D.c
				30	1.53	1.21	0.007	0.001	0.005	0.001	0.001	N.D.c	N.D.c	N.D.c	N.D.c	N.D.c
		15	Bedroom	5	10.72	0.34	0.056	0.002	0.005	0.001	0.002	0.036	N.D.c	N.D.c	0.009	0.003
				10	7.01	0.5	0.074	0.002	0.004	0.001	0.003	0.049	N.D.c	N.D.c	0.012	0.004
				15	2.5	0.41	0.074	N.D.c	N.D.c	N.D.c	N.D.c	0.063	N.D.c	0.002	0.009	N.D.c
				20	9.94	0.45	0.055	0.002	0.005	0.001	0.002	0.034	N.D.c	N.D.c	0.009	0.003
				25	10.95	0.46	0.059	0.002	0.005	0.001	0.002	0.039	N.D.c	N.D.c	0.008	0.003
				30	1.08	0.61	0.062	0.002	0.005	0.001	0.002	0.04	N.D.c	N.D.c	0.009	0.004
		16	Bedroom	5	1.24	0.6	0.011	0.001	0.002	0.001	0.001	N.D.c	N.D.c	N.D.c	0.004	0.003
				10	1.14	0.62	0.007	0.001	0.002	N.D.c	N.D.c	N.D.c	N.D.c	N.D.c	0.002	0.002
				15	2.68	0.78	0.033	0.001	0.01	0.002	0.003	0.004	N.D.c	0.001	0.01	0.002
				20	0.21	0.49	0.006	0.001	0.002	N.D.c	N.D.c	N.D.c	N.D.c	N.D.c	0.001	0.002
				25	0.61	0.4	0.008	0.001	0.001	N.D.c	N.D.c	0.001	N.D.c	N.D.c	0.002	0.003
				30	0.06	0.61	0.012	0.001	0.001	N.D.c	N.D.c	0.003	N.D.c	N.D.c	0.003	0.003
		17	Bathroom	5	0.86	0.48	0.018	0.001	0.005	0.001	0.001	0.005	N.D.c	N.D.c	0.003	0.002
				10	N.D.c	0.63	0.027	0.001	0.004	0.001	0.001	0.013	N.D.c	N.D.c	0.005	0.002
				15	0.35	0.63	0.018	0.001	0.004	0.001	0.001	0.009	N.D.c	N.D.c	0.001	0.001
				20	0.4	0.5	0.027	0.001	0.005	N.D.c	0.002	0.013	N.D.c	0.001	0.003	0.002
				25	N.D.c	0.47	0.042	0.001	0.015	0.002	0.004	0.01	N.D.c	0.001	0.007	0.002
				30	N.D.c	0.82	0.039	0.001	0.01	0.001	0.003	0.014	N.D.c	N.D.c	0.008	0.002
			Bedroom 1	5	N.D.c	0.42	0.017	0.002	0.005	N.D.c	0.002	0.003	N.D.c	N.D.c	0.005	0.002
				10	0.18	0.45	0.027	0.001	0.008	0.001	0.003	0.009	N.D.c	N.D.c	0.004	0.002
				15	N.D.c	0.4	0.016	0.001	0.003	0.001	0.001	0.008	N.D.c	N.D.c	0.001	0.001
				20	0.53	0.35	0.034	0.001	0.008	0.002	0.004	0.012	N.D.c	N.D.c	0.005	0.002
				25	N.D.c	0.15	0.015	0.001	0.005	N.D.c	0.001	0.002	N.D.c	N.D.c	0.004	0.001
				30	N.D.c	0.42	0.043	0.002	0.009	0.001	0.004	0.017	N.D.c	N.D.c	0.008	0.003
			Bedroom 2	5	6.48	0.32	0.034	0.001	0.009	0.001	0.002	0.012	N.D.c	N.D.c	0.006	0.002
				10	5.7	0.33	0.02	0.001	0.003	0.001	0.001	0.011	N.D.c	N.D.c	0.002	0.002
				15	6.46	0.3	0.026	0.001	0.005	N.D.c	0.002	0.011	N.D.c	N.D.c	0.005	0.002
				20	6.61	0.34	0.038	0.001	0.011	0.001	0.004	0.015	N.D.c	N.D.c	0.004	0.002
				25	5.54	0.53	0.028	0.001	0.006	0.001	0.002	0.013	N.D.c	N.D.c	0.004	0.002
				30	2.36	0.81	0.064	0.001	0.012	0.002	0.004	0.026	N.D.c	0.001	0.012	0.005
			Kitchen	5	7.18	0.55	0.03	0.002	0.022	N.D.c	0.002	0.003	N.D.c	N.D.c	0.001	0.001
				10	7.39	0.71	0.02	0.002	0.004	0.001	0.002	0.009	N.D.c	N.D.c	0.002	0.002
				15	8.9	0.44	0.024	0.001	0.011	0.001	0.002	0.007	N.D.c	N.D.c	0.001	0.001
				20	23.06	0.32	0.042	0.001	0.023	0.001	0.002	0.011	N.D.c	0.001	0.001	0.001
				25	13.86	0.4	0.049	0.001	0.027	0.001	0.003	0.014	N.D.c	0.001	0.001	N.D.c
				30	31.32	0.32	0.071	0.001	0.041	0.003	0.004	0.021	N.D.c	0.001	N.D.c	0.001
			Living room	5	0.34	0.35	0.031	0.001	0.004	0.002	0.005	0.012	N.D.c	N.D.c	0.004	0.002
				10	1.49	0.71	0.038	0.001	0.005	0.002	0.003	0.021	N.D.c	N.D.c	0.004	0.003
				15	0.4	1.07	0.038	0.001	0.005	0.001	0.003	0.02	N.D.c	N.D.c	0.005	0.003
				20	N.D.c	0.69	0.031	0.001	0.003	0.001	0.002	0.018	N.D.c	N.D.c	0.003	0.002
				25	1.08	0.67	0.047	0.001	0.008	0.002	0.003	0.024	N.D.c	0.001	0.005	0.002
				30	0.87	0.8	0.068	0.001	0.015	0.003	0.005	0.028	N.D.c	0.001	0.012	0.004
		18	Bathroom	5	N.D.c	0.7	0.065	0.002	0.002	0.001	0.002	0.045	N.D.c	N.D.c	0.01	0.003
				10	1.37	0.74	0.068	0.001	N.D.c	0.001	0.001	0.053	N.D.c	0.001	0.009	0.003
				15	11.07	0.58	0.067	0.002	0.002	0.001	0.002	0.049	N.D.c	N.D.c	0.009	0.003
				20	9.92	0.81	0.109	0.002	0.009	0.003	0.006	0.069	N.D.c	0.002	0.014	0.005
				25	6.91	0.96	0.084	0.002	0.004	0.001	0.003	0.056	N.D.c	0.001	0.012	0.005
				30	1.7	0.43	0.013	0.002	0.002	0.001	0.002	N.D.c	N.D.c	N.D.c	0.005	0.002
			Living room	5	2.85	1.46	0.103	0.002	0.005	0.001	0.004	0.068	N.D.c	0.001	0.016	0.006
				10	3.02	0.86	0.09	0.002	0.004	0.001	0.003	0.065	N.D.c	0.001	0.01	0.004
				15	3.37	0.19	0.108	0.001	0.003	N.D.c	0.001	0.085	N.D.c	0.002	0.012	0.004
				20	4.5	1.82	0.085	0.002	0.003	0.001	0.002	0.063	N.D.c	0.001	0.01	0.004
				25	4.08	1.05	0.092	0.002	0.003	0.001	0.002	0.068	N.D.c	0.001	0.011	0.005
				30	10.78	2.11	0.161	0.002	0.006	0.001	0.004	0.11	N.D.c	0.002	0.025	0.01
		19	Bathroom	5	0.63	1.13	0.102	0.001	0.004	0.002	0.004	0.07	N.D.c	N.D.c	0.015	0.006
				10	7.64	1.11	0.129	0.001	0.011	0.002	0.003	0.085	N.D.c	0.001	0.018	0.008
				15	1.48	1.22	0.134	0.001	0.012	0.003	0.004	0.092	N.D.c	0.002	0.015	0.004
				20	1.52	0.96	0.105	0.002	0.011	0.003	0.005	0.065	N.D.c	0.002	0.013	0.003
				25	1.27	1.13	0.133	0.002	0.013	0.004	0.004	0.085	N.D.c	0.002	0.018	0.007
				30	1.07	1.16	0.12	0.002	0.014	0.003	0.004	0.072	N.D.c	0.002	0.019	0.005
			Bedroom 1	5	0.1	1.1	0.1	0.001	0.004	0.002	0.003	0.074	N.D.c	0.001	0.012	0.003
				10	1.04	0.95	0.111	0.001	0.006	0.003	0.003	0.079	N.D.c	0.001	0.013	0.005
				15	N.D.c	N.D.c	0.045	0.001	0.005	0.002	0.002	0.025	N.D.c	0.001	0.003	0.006
				20	1.8	1	0.162	0.001	0.032	0.004	0.012	0.081	N.D.c	0.01	0.015	0.008
				25	0.66	0.94	0.117	0.001	0.011	0.003	0.006	0.074	N.D.c	0.002	0.015	0.006
				30	0.23	0.85	0.106	0.001	0.009	0.003	0.004	0.07	N.D.c	0.001	0.014	0.005
			Bedroom 2	5	N.D.c	0.97	0.096	0.001	0.006	0.002	0.003	0.066	N.D.c	0.001	0.013	0.004
				10	0.9	1.32	0.108	0.001	0.009	0.003	0.005	0.067	N.D.c	0.002	0.015	0.007
				15	1.17	0.98	0.125	0.001	0.009	0.003	0.004	0.082	N.D.c	0.002	0.016	0.008
				20	1.57	N.D.c	0.12	0.001	0.01	0.003	0.005	0.077	N.D.c	0.002	0.016	0.006
				25	N.D.c	3.36	0.14	0.001	0.016	0.003	0.008	0.087	N.D.c	0.005	0.016	0.005
				30	1.58	0.69	0.123	0.001	0.012	0.004	0.005	0.078	N.D.c	0.002	0.016	0.005
			Kitchen	5	0.35	0.45	0.05	0.001	0.006	0.002	0.003	0.029	N.D.c	N.D.c	0.007	0.002
				10	0.39	0.79	0.089	0.001	0.014	0.004	0.007	0.047	N.D.c	0.001	0.011	0.003
				15	0.36	0.76	0.071	0.001	0.011	0.004	0.004	0.037	N.D.c	0.001	0.011	0.003
				20	1.65	0.82	0.086	0.001	0.016	0.005	0.007	0.041	N.D.c	0.001	0.011	0.003
				25	1.29	0.76	0.077	0.001	0.015	0.004	0.006	0.039	N.D.c	N.D.c	0.01	0.003
				30	1.33	0.8	0.092	0.001	0.022	0.005	0.008	0.037	N.D.c	0.001	0.014	0.003
			Living room	5	1.59	1.08	0.119	0.001	0.007	0.002	0.004	0.072	N.D.c	0.001	0.023	0.008
				10	1.56	1.01	0.093	0.001	0.005	0.002	0.003	0.057	N.D.c	N.D.c	0.016	0.009
				15	0.45	0.64	0.049	0.001	0.005	0.002	0.003	0.029	N.D.c	N.D.c	0.007	0.002
				20	1.27	0.87	0.067	0.001	0.011	0.003	0.003	0.041	N.D.c	N.D.c	0.007	0.002
				25	0.95	0.6	0.056	0.001	0.007	0.003	0.004	0.032	N.D.c	N.D.c	0.007	0.002
				30	0.47	0.43	0.06	0.001	0.009	0.004	0.004	0.03	N.D.c	N.D.c	0.01	0.002
		20	Bathroom	5	0.43	0.09	0.019	0.001	0.008	0.002	0.002	0.003	N.D.c	N.D.c	0.002	0.001
				10	1.52	0.34	0.033	0.001	0.014	0.003	0.004	0.01	N.D.c	N.D.c	0.001	0.001
				15	1	0.19	0.04	0.001	0.017	0.003	0.007	0.01	N.D.c	N.D.c	0.001	0.001
				20	0.19	0.12	0.04	0.001	0.018	0.004	0.005	0.01	N.D.c	N.D.c	0.001	0.001
				25	0.74	0.07	0.041	0.001	0.021	0.004	0.005	0.01	N.D.c	N.D.c	N.D.c	0.001
				30	0.99	0.19	0.059	0.001	0.027	0.004	0.005	0.017	N.D.c	N.D.c	0.004	0.001
			Bedroom 1	5	N.D.c	0.05	0.013	0.001	0.006	0.002	0.002	0.001	N.D.c	N.D.c	0.001	N.D.c
				10	0.41	0.06	0.015	0.001	0.007	0.003	0.003	0.001	N.D.c	N.D.c	0.001	N.D.c
				15	1.05	0.04	0.021	0.001	0.009	0.003	0.003	0.004	N.D.c	N.D.c	0.002	N.D.c
				20	0.9	N.D.c	0.016	0.001	0.008	0.002	0.003	0.002	N.D.c	N.D.c	N.D.c	N.D.c
				25	0.24	0.06	0.022	0.001	0.011	0.002	0.004	0.005	N.D.c	N.D.c	N.D.c	N.D.c
				30	1.61	0.06	0.025	0.001	0.013	0.003	0.004	0.005	N.D.c	N.D.c	N.D.c	N.D.c
			Bedroom 2	5	0.69	0.16	0.021	0.001	0.009	0.002	0.003	0.006	N.D.c	N.D.c	0.001	N.D.c
				10	1.1	0.27	0.026	0.001	0.011	0.002	0.003	0.009	N.D.c	N.D.c	N.D.c	N.D.c
				15	1.38	N.D.c	0.028	0.001	0.011	0.003	0.004	0.007	N.D.c	N.D.c	0.001	0.001
				20	1.05	0.32	0.023	0.001	0.009	0.002	0.003	0.007	N.D.c	N.D.c	0.001	N.D.c
				25	1.27	0.08	0.026	0.001	0.012	0.002	0.004	0.006	N.D.c	N.D.c	0.001	0.001
				30	0.91	0.26	0.039	0.001	0.016	0.003	0.005	0.009	N.D.c	N.D.c	0.004	0.002
			Bedroom 3	5	1.4	0.25	0.04	0.001	0.007	0.001	0.004	0.018	N.D.c	N.D.c	0.006	0.003
				10	0.73	0.35	0.047	0.001	0.01	0.003	0.005	0.018	N.D.c	0.001	0.006	0.003
				15	N.D.c	N.D.c	0.026	N.D.c	0.007	0.002	N.D.c	0.012	N.D.c	0.001	0.003	0.002
				20	2.55	0.46	0.042	0.001	0.007	0.001	0.004	0.022	N.D.c	N.D.c	0.004	0.003
				25	2.41	0.39	0.044	0.001	0.009	0.001	0.004	0.021	N.D.c	0.001	0.004	0.003
				30	1.5	0.2	0.064	0.001	0.013	0.003	0.005	0.027	N.D.c	0.001	0.011	0.004
			Bedroom 4	5	1.1	0.44	0.044	0.001	0.009	0.002	0.003	0.021	N.D.c	N.D.c	0.005	0.003
				10	1.34	0.32	0.049	0.001	0.01	0.002	0.003	0.026	N.D.c	N.D.c	0.005	0.003
				15	0.81	0.48	0.058	0.002	0.016	0.002	0.004	0.028	N.D.c	0.001	0.005	0.001
				20	0.95	0.42	0.059	0.001	0.016	0.002	0.004	0.022	N.D.c	0.001	0.01	0.003
				25	2.86	0.33	0.078	0.002	0.028	0.002	0.009	0.023	N.D.c	0.003	0.008	0.003
				30	1.91	0.53	0.097	0.002	0.028	0.003	0.009	0.034	N.D.c	0.002	0.015	0.005
			Kitchen	5	N.D.c	0.59	0.05	0.001	0.012	0.001	0.003	0.018	N.D.c	0.001	0.01	0.003
				10	N.D.c	0.11	0.036	0.001	0.014	0.002	0.004	0.012	N.D.c	N.D.c	0.002	0.002
				15	N.D.c	0.23	0.044	0.001	0.021	0.002	0.004	0.011	N.D.c	0.001	0.002	0.001
				20	N.D.c	0.13	0.069	0.001	0.021	0.002	0.005	0.033	N.D.c	0.004	0.002	0.002
				25	2.68	0.1	0.049	0.001	0.024	0.003	0.005	0.013	N.D.c	N.D.c	0.002	0.001
				30	0.61	0.03	0.052	0.001	0.023	0.004	0.006	0.015	N.D.c	N.D.c	0.002	0.002
			Living room	5	0.26	0.17	0.03	0.001	0.014	0.002	0.003	0.007	N.D.c	N.D.c	0.002	0.001
				10	0.82	0.1	0.027	0.001	0.013	0.003	0.003	0.008	N.D.c	N.D.c	N.D.c	0.001
				15	0.57	0.1	0.075	0.001	0.037	0.005	0.006	0.02	N.D.c	0.001	0.004	0.002
				20	0.93	0.18	0.044	0.001	0.021	0.004	0.005	0.011	N.D.c	N.D.c	0.002	0.001
				25	0.85	0.08	0.069	0.001	0.033	0.002	0.006	0.022	N.D.c	0.001	0.004	0.002
				30	0.19	0.32	0.079	0.001	0.029	0.004	0.026	0.012	N.D.c	N.D.c	0.004	0.002
Second	Uncoated	6	Kitchen	5	3.85	N.A.d
				10	6.03
				15	6.94
				20	7.45
				25	5.86
				30	4.93
		7		5	3.45
				10	3.81
				15	5.9
				20	7.45
				25	3.45
				30	4.01
		14		5	1.87
				10	2.18
				15	3.03
				20	4.09
				25	4.77
				30	4.34
		17		5	1.44
				10	2.27
				15	4.93
				20	7.85
				25	9.02
				30	8.29
		19		5	1.61
				10	2.48
				15	2.74
				20	3.88
				25	4.26
				30	3.46
		20		5	2.58
				10	4.15
				15	4.53
				20	3.42
				25	4.23
				30	5.01
	Coated	14		0b	5.45
				10a	4.64
				10b	5.14
				20a	4.73
				20b	5.87
				30	5.27
		19		0b	4.95
				10a	4.09
				10b	5.01
				20a	4.39
				20b	5.33
				30	4.94
		20		0b	4.54
				10a	3.94
				10b	5.72
				20a	4.63
				20b	5.98
				30	6.27
aThe data were measured before coating.
bThe data were measured after coating.
cThe data were below the detection limit of 0.01 μg/cm2 for TOC and TIOC, or below the detection limit of 0.001 μmol/cm2 for various ions.
dThe data were not measured.

## Sheet: Table S5
Table S5. Average relative abundance and uniqueness of organic compounds across the three groups of kitchens with varying cooking frequencies and bead conditions from the second sampling round. frequencies and bead conditions from the second sampling round.
				Average relative abundance			Uniquenessb
Peak	Estimated compound	Formula	Grouping	Uncoated bead/Daily-cooking kitchens	Coated bead/Non-cooking kitchens	Uncoated bead/Non-cooking activities	Uncoated bead/Daily-cooking kitchens	Coated bead/Non-cooking kitchens	Uncoated bead/Non-cooking kitchens
1	Octane, 5-ethyl-2-methyl-	C11H24	Alkanes	5.70 ± 1.14	1.74 ± 0.07	1.82 ± 0.83	0.61	0.19	0.2
2	Dodecane, 4,6-dimethyl-	C12H26	Alkanes	0.03 ± 0.00	0.24 ± 0.04	0.27 ± 0.11	0.06	0.45	0.5
3	Decane, 3,7-dimethyl-	C14H30	Alkanes	0.39 ± 0.05	0.63 ± 0.10	0.46 ± 0.20	0.27	0.42	0.31
4	Undecane	C12H26	Alkanes	0.06 ± 0.07	0.47 ± 0.04	0.34 ± 0.15	0.07	0.54	0.39
5	Undecane, 2-methyl-	C12H26	Alkanes	0.75 ± 0.07	1.13 ± 0.06	1.11 ± 0.45	0.25	0.38	0.37
6	Undecane, 5-methyl-	C12H26	Alkanes	0.31 ± 0.10	0.35 ± 0.04	0.39 ± 0.16	0.29	0.33	0.37
7	Undecane, 4-methyl-	C12H26	Alkanes	0.87 ± 0.09	1.43 ± 0.12	1.52 ± 0.62	0.23	0.37	0.4
8	Undecane, 2-methyl-	C12H26	Alkanes	0.37 ± 0.07	0.64 ± 0.05	0.70 ± 0.29	0.22	0.37	0.41
9	Undecane, 3-methyl-	C12H26	Alkanes	5.27 ± 0.60	8.02 ± 0.90	8.25 ± 3.39	0.24	0.37	0.38
10	Tridecane	C13H28	Alkanes	1.15 ± 0.13	2.05 ± 0.20	2.21 ± 0.90	0.21	0.38	0.41
11	Cyclooctane, 1,2-diethyl-	C12H24	Alkanes	0.67 ± 0.07	0.99 ± 0.06	1.07 ± 0.43	0.25	0.36	0.39
12	Dodecane, 2,6,11-trimethyl-	C15H32	Alkanes	1.20 ± 0.12	1.91 ± 0.16	2.02 ± 0.82	0.23	0.37	0.39
13	Tetradecane	C14H30	Alkanes	2.15 ± 0.22	2.65 ± 0.16	2.35 ± 0.96	0.3	0.37	0.33
14	Tridecane	C13H28	Alkanes	0.02 ± 0.00	2.19 ± 0.28	0.20 ± 0.13	0.01	0.91	0.09
15	Benzene, 1,3-bis(1,1-dimethylethyl)-	C14H22	Aromatic Compounds	1.24 ± 0.11	N.D.a	2.35 ± 0.96	0.35	0	0.65
16	Heptadecane	C17H36	Alkanes	0.53 ± 0.11	0.72 ± 0.02	0.71 ± 0.29	0.27	0.36	0.36
17	Hexadecane	C16H34	Alkanes	5.85 ± 0.70	8.01 ± 0.67	7.61 ± 3.11	0.27	0.37	0.35
18	Dodecane, 2,6,11-trimethyl-	C15H32	Alkanes	2.38 ± 0.27	3.99 ± 0.33	4.14 ± 1.69	0.23	0.38	0.39
19	Pentadecane	C15H32	Alkanes	0.47 ± 0.05	0.63 ± 0.08	0.66 ± 0.27	0.27	0.36	0.38
20	Dodecane, 4,6-dimethyl-	C14H30	Alkanes	4.86 ± 0.56	7.31 ± 0.78	7.67 ± 3.14	0.24	0.37	0.39
21	Tetradecane	C14H30	Alkanes	0.82 ± 0.12	0.90 ± 0.09	0.94 ± 0.38	0.31	0.34	0.35
22	Nonane, 3-methyl-5-propyl-	C13H28	Alkanes	0.60 ± 0.06	0.80 ± 0.08	0.83 ± 0.34	0.27	0.36	0.37
23	Tetradecane, 5-methyl-	C15H32	Alkanes	0.65 ± 0.05	0.88 ± 0.06	0.93 ± 0.38	0.27	0.36	0.38
24	Cyclohexasiloxane, dodecamethyl-	C12H36O6Si6	Silicone-Derived Compounds	0.60 ± 0.01	0.73 ± 0.09	0.74 ± 0.30	0.29	0.35	0.36
25	Carbonic acid	C23H44O3	Oxygenated Compounds	0.50 ± 0.06	N.D.a	0.07 ± 0.19	0.86	0	0.13
26	Nonane, 3-methyl-5-propyl-	C13H28	Alkanes	1.10 ± 0.16	1.48 ± 0.24	1.36 ± 0.56	0.28	0.38	0.34
27	Tetradecane, 5-methyl-	C15H32	Alkanes	0.03 ± 0.00	0.24 ± 0.02	0.28 ± 0.12	0.06	0.43	0.51
28	Dimethyldodecane	C14H30	Alkanes	0.04 ± 0.10	0.22 ± 0.12	0.27 ± 0.11	0.09	0.41	0.5
29	Dodecane, 4,6-dimethyl-	C14H30	Alkanes	0.48 ± 0.05	0.81 ± 0.04	0.87 ± 0.35	0.22	0.38	0.4
30	Tridecane, 5-methyl-	C14H30	Alkanes	0.56 ± 0.08	0.90 ± 0.07	0.95 ± 0.39	0.23	0.37	0.39
31	Tridecane, 4-methyl-	C14H30	Alkanes	4.55 ± 0.57	7.68 ± 0.90	5.67 ± 2.42	0.25	0.43	0.32
32	Tridecane, 2-methyl-	C14H30	Alkanes	1.37 ± 0.51	1.28 ± 0.11	1.38 ± 0.57	0.34	0.32	0.34
33	Pentadecane	C15H32	Alkanes	0.86 ± 0.13	1.67 ± 0.12	1.86 ± 0.76	0.2	0.38	0.42
34	Tetradecane	C14H30	Alkanes	N.D.a	0.27 ± 0.01	0.42 ± 0.17	0	0.4	0.6
35	Unidentified	Unidentified	Unidentified	1.52 ± 0.19	2.56 ± 0.24	2.72 ± 1.11	0.22	0.38	0.4
36	Heptadecane	C17H36	Alkanes	0.64 ± 0.11	0.86 ± 0.09	0.92 ± 0.37	0.26	0.36	0.38
37	Hexadecane	C16H34	Alkanes	0.86 ± 0.06	1.54 ± 0.18	1.52 ± 0.63	0.22	0.39	0.39
38	Heptadecane	C17H36	Alkanes	0.35 ± 0.08	0.60 ± 0.02	0.47 ± 0.19	0.25	0.42	0.33
39	Sulfurous acid, dodecyl 2-propyl ester	C15H32O3S	Oxygenated Compounds	1.59 ± 0.15	2.70 ± 0.32	2.92 ± 1.20	0.22	0.37	0.41
40	Octadecane	C18H38	Alkanes	0.77 ± 0.08	1.42 ± 0.11	1.56 ± 0.64	0.21	0.38	0.42
41	Heneicosane	C21H44	Alkanes	0.24 ± 0.10	0.52 ± 0.06	0.40 ± 0.16	0.21	0.45	0.35
42	Heptadecane	C17H36	Alkanes	0.50 ± 0.11	0.73 ± 0.13	0.76 ± 0.31	0.25	0.37	0.38
43	Heptadecane	C17H36	Alkanes	1.66 ± 0.17	2.65 ± 0.34	2.82 ± 1.16	0.23	0.37	0.4
44	Unidentified	Unidentified	Unidentified	1.48 ± 0.15	2.70 ± 0.26	2.98 ± 1.22	0.21	0.38	0.42
45	Unidentified	Unidentified	Unidentified	4.65 ± 0.32	4.48 ± 0.20	7.93 ± 3.25	0.27	0.26	0.46
46	Heptadecane	C17H36	Alkanes	N.D.a	0.86 ± 0.08	N.D.a	0	1	0
47	Hexadecane	C16H34	Alkanes	1.56 ± 0.24	1.18 ± 0.21	0.85 ± 0.36	0.43	0.33	0.24
48	Octadecane	C18H38	Alkanes	0.61 ± 0.11	0.69 ± 0.06	N.D.a	0.47	0.53	0
49	Eicosane	C20H42	Alkanes	0.76 ± 0.26	1.13 ± 0.09	1.18 ± 0.48	0.25	0.37	0.38
50	Nonadecane	C19H40	Alkanes	0.26 ± 0.09	0.56 ± 0.05	0.59 ± 0.24	0.18	0.4	0.42
51	Heptadecane	C17H36	Alkanes	0.37 ± 0.07	0.51 ± 0.03	N.D.a	0.42	0.58	0
52	Silane, trichlorooctadecyl-	C18H37Cl3Si	Miscellaneous	1.75 ± 0.25	3.00 ± 0.42	3.00 ± 1.26	0.23	0.39	0.39
53	Heneicosane	C21H44	Alkanes	0.87 ± 0.07	1.19 ± 0.11	1.46 ± 0.60	0.25	0.34	0.42
54	Pentadecane, 2-methyl-	C16H34	Alkanes	0.52 ± 0.04	0.82 ± 0.03	0.81 ± 0.33	0.24	0.38	0.37
55	Furan	C6H10O3	Aromatic Compounds	2.82 ± 0.47	0.14 ± 0.19	0.29 ± 0.18	0.87	0.04	0.09
56	Hexadecane	C16H34	Alkanes	1.64 ± 0.23	2.55 ± 0.38	2.35 ± 0.99	0.25	0.39	0.36
57	Octadecane	C18H38	Alkanes	0.35 ± 0.09	0.57 ± 0.04	0.48 ± 0.20	0.25	0.41	0.34
58	Heneicosane	C21H44	Alkanes	0.59 ± 0.09	0.91 ± 0.12	0.78 ± 0.68	0.26	0.4	0.34
59	Hexadecane, 4-methyl-	C17H36	Alkanes	0.20 ± 0.02	N.D.a	N.D.a	0.99	0	0
60	Heptadecane	C17H36	Alkanes	0.62 ± 0.09	1.15 ± 0.09	1.29 ± 0.53	0.2	0.38	0.42
61	Heptadecane	C17H36	Alkanes	0.48 ± 0.03	0.68 ± 0.03	0.71 ± 0.83	0.26	0.36	0.38
62	Heptadecane	C17H36	Alkanes	1.04 ± 0.02	1.45 ± 0.06	1.56 ± 0.11	0.26	0.36	0.39
63	Eicosane	C20H42	Alkanes	1.93 ± 0.34	3.56 ± 0.87	2.98 ± 0.20	0.23	0.42	0.35
64	Cyclooctasiloxane, hexadecamethyl-	C16H48O8Si8	Siloxanes	0.92 ± 0.09	1.59 ± 0.18	1.79 ± 0.15	0.21	0.37	0.42
65	Hexadecane	C16H34	Alkanes	4.23 ± 0.49	7.43 ± 0.98	8.26 ± 0.45	0.21	0.37	0.41
66	Heneicosane	C21H44	Alkanes	0.45 ± 0.06	0.70 ± 0.08	0.76 ± 0.16	0.24	0.37	0.39
67	Heneicosane	C21H44	Alkanes	N.D.a	0.60 ± 0.04	0.29 ± 0.62	0	0.67	0.33
68	Heptadecane	C17H36	Alkanes	0.85 ± 0.13	1.29 ± 0.06	0.97 ± 0.29	0.27	0.41	0.31
69	Heneicosane	C21H44	Alkanes	0.04 ± 2.41	0.38 ± 0.04	0.39 ± 3.39	0.06	0.47	0.47
70	Eicosane	C20H42	Alkanes	0.59 ± 0.08	1.11 ± 0.08	0.99 ± 0.90	0.22	0.41	0.37
71	Sulfurous acid, pentadecyl 2-propyl ester	C18H38O3S	Oxygenated Compounds	0.53 ± 0.13	1.06 ± 0.37	0.37 ± 0.43	0.27	0.54	0.19
72	Heptadecane, 2-methyl-	C18H38	Alkanes	N.D.a	0.25 ± 0.00	0.37 ± 0.82	0	0.41	0.59
73	Octadecane	C18H38	Alkanes	N.D.a	N.D.a	0.12 ± 0.96	0.01	0.01	0.98
74	Tetradecanal	C14H28O	Oxygenated Compounds	0.38 ± 0.09	0.72 ± 0.08	0.75 ± 0.13	0.21	0.39	0.41
75	Eicosane	C20H42	Alkanes	1.55 ± 0.27	2.50 ± 0.32	2.80 ± 0.96	0.23	0.36	0.41
76	Cyclononasiloxane, octadecamethyl-	C18H54O9Si9	Siloxanes	0.74 ± 0.23	0.93 ± 0.16	0.89 ± 0.29	0.29	0.36	0.35
77	Docosane	C22H46	Alkanes	0.87 ± 0.20	1.49 ± 0.12	1.68 ± 3.11	0.22	0.37	0.42
78	Tetracosane	C24H50	Alkanes	0.96 ± 0.15	1.87 ± 0.08	1.73 ± 1.69	0.21	0.41	0.38
79	2-Phenoxy-1-phenylethanol	C14H14O2	Oxygenated Compounds	N.D.a	0.62 ± 0.06	0.41 ± 0.27	0	0.6	0.4
80	Heneicosane	C21H44	Alkanes	0.40 ± 0.11	0.68 ± 0.03	0.70 ± 3.14	0.23	0.38	0.39
81	Eicosane	C20H42	Alkanes	0.50 ± 0.05	0.97 ± 0.07	0.91 ± 0.38	0.21	0.41	0.38
82	Ether, dodecyl isopropyl	C15H32O	Oxygenated Compounds	3.31 ± 0.33	6.13 ± 0.88	6.69 ± 0.34	0.21	0.38	0.41
83	Octasiloxane, 1,1,3,3,5,5,7,7,9,9,11,11,13,13,15,15-hexadecamethyl-	C16H50O7Si8	Siloxanes	0.80 ± 0.09	1.57 ± 0.40	4.68 ± 0.38	0.11	0.22	0.66
84	Dodecanoic acid	C12H24O2	Oxygenated Compounds	1.20 ± 0.11	2.86 ± 0.74	2.19 ± 0.30	0.19	0.46	0.35
85	Hexacosanal	C26H52O	Oxygenated Compounds	0.62 ± 0.08	1.06 ± 0.12	1.20 ± 0.19	0.21	0.37	0.42
86	Dodecanol	C12H26O	Alkanes	N.D.a	N.D.a	0.41 ± 0.56	0	0	1
87	1-Decanol, 2-octyl-	C18H38O	Oxygenated Compounds	0.82 ± 0.07	1.48 ± 0.17	1.70 ± 0.12	0.21	0.37	0.42
88	Heneicosane	C21H44	Alkanes	0.72 ± 0.16	1.19 ± 0.25	1.02 ± 0.11	0.25	0.41	0.35
89	Tetrapentacontane	C44H90	Alkanes	0.54 ± 0.05	0.82 ± 0.07	0.98 ± 0.35	0.23	0.35	0.42
90	Isopropyl tetradecyl ether	C17H36O	Oxygenated Compounds	1.02 ± 0.06	1.71 ± 0.27	1.90 ± 0.39	0.22	0.37	0.41
91	Octadecanamide	C18H37NO	Nitrogen-Containing Compounds	2.91 ± 0.29	5.10 ± 0.78	5.39 ± 2.42	0.22	0.38	0.4
92	Tricontane	C30H61	Alkanes	0.68 ± 0.08	0.81 ± 0.04	1.64 ± 0.57	0.22	0.26	0.52
93	Dotriacontane	C32H66	Alkanes	0.19 ± 0.08	N.D.a	0.00 ± 0.76	0.99	0.01	0
94	Pentatriacontane	C35H72	Alkanes	0.26 ± 0.09	0.67 ± 0.02	0.59 ± 0.17	0.18	0.44	0.38
95	Glycidyl palmitate	C19H36O3	Oxygenated Compounds	2.44 ± 1.39	0.48 ± 0.10	0.48 ± 1.11	0.72	0.14	0.14
96	Dotriacontane	C32H66	Alkanes	0.80 ± 0.08	1.28 ± 0.19	1.56 ± 0.37	0.22	0.35	0.43
97	Palmitoleamide	C16H31NO	Nitrogen-Containing Compounds	1.21 ± 0.09	2.03 ± 0.19	2.37 ± 0.63	0.22	0.36	0.42
98	Heptadecenate	C20H36O3	Alkenes	1.88 ± 0.44	3.29 ± 0.56	3.80 ± 0.19	0.21	0.37	0.42
99	Propanediol	C23H48O2	Oxygenated Compounds	0.08 ± 0.08	N.D.a	0.00 ± 1.20	0.98	0.01	0.01
100	Glycidyl heptadecenoate	C21H38O3	Oxygenated Compounds	0.21 ± 0.05	N.D.a	0.00 ± 0.64	0.99	0	0
101	Myristic acid glycidyl ester	C17H32O3	Oxygenated Compounds	3.96 ± 2.74	0.64 ± 0.17	0.00 ± 0.16	0.86	0.14	0
102	Dotriacontane	C32H66	Alkanes	0.97 ± 0.37	N.D.a	1.09 ± 0.31	0.47	0	0.53
103	Tetrapentacontane	C54H110	Alkanes	0.67 ± 0.09	1.00 ± 0.13	1.25 ± 1.16	0.23	0.34	0.43
104	Dotriacontane	C32H66	Alkanes	1.31 ± 0.09	2.47 ± 0.40	2.96 ± 1.22	0.19	0.37	0.44
105	Tetrapentacontane	C54H110	Alkanes	0.47 ± 0.07	1.20 ± 0.15	1.32 ± 3.25	0.16	0.4	0.44
106	Decanedioic acid, bis(2-ethylhexyl) ester	C26H50O4	Oxygenated Compounds	0.74 ± 0.23	1.19 ± 0.19	1.23 ± 0.00	0.23	0.38	0.39
aThe data were below the detection limit for showing the signal peak.
bUniqueness was calculated by dividing the compound’s relative abundance in kitchens with a specific cooking frequency by its total relative abundance across the three groups of kitchens with varying cooking frequencies and bead conditions in the second sampling round.

## Sheet: Table S6
Table S6. Network parameters of ASVs on the surfaces of low- and high-cooking-frequency kitchens from days 5 and 30 of the first sampling round.
	Low cooking frequency		High cooking frequency
	Day 5	Day 30	Day 5	Day 30
Context
Nodes	55	63	941	1244
Edges	74	67	23947	42092
Network Overview
Average degree	2.691	2.127	50.897	67.672
Average weighted degree	2.26	1.779	3.165	4.75
Network diameter	6	5	5	5
Graph density	0.05	0.034	0.054	0.054
Community Detection
Modularity	0.791	0.818	0.544	0.527
Node Overview
Average clustering coefficient	0.591	0.605	0.499	0.471
Edges Overview
Average path length	2.764	2.32	2.929	2.86
Positive (%)	100	100	53.23	53.8535
Negative (%)	0	0	46.77	46.1465

## Sheet: Table S7
Table S7. Network parameters of ASVs and organic compounds on the surfaces of kitchens with varying cooking frequencies and bead conditions from the second sampling round.
	Uncoated bead/Daily-cooking kitchens	Coated bead/Non-cooking kitchens	Uncoated bead/Non-cooking kitchens
Context
Total node	80	421	141
Bacteria node	63	324	112
Chemical node	17	97	29
Edges	70	770	132
Networking Overview
Average degree	1.75	3.658	1.872
Average weighted degree	0.596	0.741	-0.012
Network diameter	8	15	9
Graph density	0.022	0.009	0.013
Community Detection
Modularity	0.726	0.75	0.733
Edges Overview
Average path length	3.327	6.419	2.424
Positive (%)	67.1429	62.2078	50
Negative (%)	32.8571	37.7922	50
